# Supplementary material for: Transcriptomic Analysis of Four Cerianthid (Cnidaria, Ceriantharia) Venoms
Source: Mar Drugs. 2020 Aug 5;18(8):413. doi: 10.3390/md18080413 (PMC7460484; doi:10.3390/md18080413)
Supplement: Supplementary file 1 [file marinedrugs-18-00413-s001.zip]

Archive with 3 entries (3 files):
- Individual supplementary_figs.zip
- supplementary-figures.pdf
- SuppTables_cerianthid_venom-like_annot.xlsx
