# Supplementary material for: Transcriptomic Analysis of Four Cerianthid (Cnidaria, Ceriantharia) Venoms
Source: Mar Drugs. 2020 Aug 5;18(8):413. doi: 10.3390/md18080413 (PMC7460484; doi:10.3390/md18080413)
Supplement: Supplementary file 1 [file marinedrugs-18-00413-s001.zip › SuppTables_cerianthid_venom-like_annot.xlsx]

## Sheet: Cebr
Transcript	Length	Peptide ID	Protein Family	GO - Molecular Function	Biological Funtion	Pfam_acc	Pfam_annot	Pfam_evalue	ToxProt_acc	ToxProt_top_hit	Organism	ToxProt_%	ToxProt_evalue	ToxProt_bitscore	NCBI_annot	NCBI_%	NCBI_evalue	NCBI_bitscore
TRINITY_DN12143_c1_g1_i1.p1	187	CRISP/Allergen/PR-1	CRISP	CRISP	Allergen and innate immunity	PF00188.26	CAP	2.3e-18	W4VS53	CRISP/Allergen/PR-1	Spider	27.439	4.47e-05	39.3	Golgi-associated plant pathogenesis-related protein 1 [Exaiptasia pallida]	38.764	1.98e-32	127
TRINITY_DN12945_c1_g1_i1.p1	430	Venom acid phosphatase	Histidine acid phosphatase family.	Acid phosphatase activity	Allergen and innate immunity	PF00328.22	His_Phos_2	1.6e-27	Q5BLY5	Venom acid phosphatase Acph-1	Bee	23.038	2.37e-17	79.3	counting factor 60-like [Pocillopora damicornis]	48.157	4.95e-132	396
TRINITY_DN14455_c0_g2_i1.p1	322	Venom allergen	CRISP	Toxin activity	Allergen and innate immunity	PF00188.26	CAP	4.6e-22	A9YME1	Venom allergen 5	Wasp	28.916	1.72e-20	84.7	Golgi-associated plant pathogenesis-related protein 1 [Exaiptasia pallida]	44.601	5.62e-46	165
TRINITY_DN15456_c0_g1_i1.p1	315	Venom allergen	CRISP	Toxin activity	Allergen and innate immunity	PF00188.26	CAP	4.3e-23	A9YME1	Venom allergen 5	Wasp	27.477	1.07e-15	71.2	ectin-like isoform X1 [Pocillopora damicornis]	38.754	5.07e-47	169
TRINITY_DN15456_c0_g4_i1.p1	272	Venom allergen	CRISP	Toxin activity	Allergen and innate immunity	PF00188.26	CAP	3.7e-23	A9YME1	Venom allergen 5	Wasp	29.143	2.79e-15	69.7	Golgi-associated plant pathogenesis-related protein 1 [Exaiptasia pallida]	42.342	5.31e-51	176
TRINITY_DN19715_c1_g1_i3.p1	230	Venom allergen	CRISP	Toxin activity	Allergen and innate immunity	PF00188.26	CAP	4.4e-18	P81657	Venom allergen 5	Wasp	29.221	4.09e-10	53.9	Golgi-associated plant pathogenesis-related protein 1 [Exaiptasia pallida]	52.941	1.1e-50	173
TRINITY_DN20106_c0_g1_i1.p1	669	Venom allergen	CRISP	Toxin activity	Allergen and innate immunity	PF00188.26	CAP	2.6e-20	A9YME1	Venom allergen 5	Wasp	32.258	1.99e-14	69.3	Golgi-associated plant pathogenesis-related protein 1 [Exaiptasia pallida]	34.639	1.06e-66	243
TRINITY_DN20234_c8_g4_i2.p1	847	Venom allergen	CRISP	Toxin activity	Allergen and innate immunity	PF00188.26	CAP	3.5e-15	P35779	Venom allergen 3	Ant	29.365	2.55e-08	51.2	uncharacterized protein LOC110064743 [Orbicella faveolata]	63.277	3.01e-67	250
TRINITY_DN21328_c11_g3_i3.p1	199	Venom allergen	CRISP	Toxin activity	Allergen and innate immunity	PF00188.26	CAP	6.7e-22	Q05108	Venom allergen 5	Wasp	33.333	7.13e-10	52.8	protein PRY2-like isoform X2 [Stylophora pistillata]	44.138	1.22e-25	112
TRINITY_DN21612_c2_g2_i2.p1	568	Venom allergen	CRISP	Toxin activity	Allergen and innate immunity	PF00188.26	CAP	1.3e-41	P81656	Venom allergen 5	Wasp	32.787	1.61e-17	78.2	protein PRY2-like isoform X3 [Orbicella faveolata]	38.489	3.67e-98	318
TRINITY_DN21977_c0_g1_i1.p1	444	Venom allergen	CRISP	Toxin activity	Allergen and innate immunity	PF00188.26	CAP	3.9e-13	P35780	Venom allergen 5	Wasp	26.812	1.8e-11	59.7	PREDICTED: uncharacterized protein LOC107337993 [Acropora digitifera]	37.989	2.38e-23	112
TRINITY_DN22551_c0_g1_i1.p1	464	Venom allergen	CRISP	Toxin activity	Allergen and innate immunity	PF00188.26	CAP	3.8e-17	P35779	Venom allergen 3	Ant	30	6.45e-12	60.8	Acyl-CoA synthetase short-chain family member 3, mitochondrial [Exaiptasia pallida]	39.683	3.46e-31	138
TRINITY_DN2553_c0_g1_i1.p1	247	Venom allergen	CRISP	Toxin activity	Allergen and innate immunity	PF00188.26	CAP	8.1e-14	P35785	Venom allergen 5	Wasp	35	2.18e-09	52	Golgi-associated plant pathogenesis-related protein 1-like [Stylophora pistillata]	58.564	3.39e-74	235
TRINITY_DN3491_c0_g2_i1.p1	196	Venom allergen	CRISP	Toxin activity	Allergen and innate immunity	PF00188.26	CAP	8.6e-14	A9YME1	Venom allergen 5	Wasp	24.599	3.53e-07	45.1	PREDICTED: probable pathogenesis-related protein ARB_02861 isoform X2 [Acropora digitifera]	46.199	1.26e-44	161
TRINITY_DN8028_c0_g1_i1.p1	346	Venom allergen	CRISP	Toxin activity	Allergen and innate immunity	PF00188.26	CAP	7.1e-18	P35781	Venom allergen 5.01	Wasp	28.899	2.39e-14	67.4	ectin-like isoform X1 [Pocillopora damicornis]	32.71	9.63e-39	149
TRINITY_DN9221_c0_g1_i1.p1	274	Venom allergen	CRISP	Toxin activity	Allergen and innate immunity	PF00188.26	CAP	2.2e-23	A9YME1	Venom allergen 5	Wasp	29.518	2.35e-11	58.5	ectin-like isoform X1 [Stylophora pistillata]	47.059	2.57e-33	129
TRINITY_DN19707_c0_g1_i1.p1	302	Venom protease	Peptidase S1 family	Serine-type endopeptidase inhibitor activity	Allergen and innate immunity	PF00089.26	Trypsin	6.7e-42	Q7M4I3	Venom protease	Bee	27.953	1.37e-24	95.9	PREDICTED: tryptase-2-like [Lepisosteus oculatus]	33.459	4.21e-35	137
TRINITY_DN12647_c0_g1_i1.p1	302	Venom serine protease	Peptidase S1 family	Peptidase activator activity	Allergen and innate immunity	PF00089.26	Trypsin	5.7e-62	B5U2W0	Venom serine protease Bi-VSP	Bee	30.986	3e-33	121	transmembrane protease serine 9-like isoform X1 [Orbicella faveolata]	42.756	5.14e-80	254
TRINITY_DN13425_c0_g1_i1.p1	425	Venom serine protease	Peptidase S1 family	Serine-type endopeptidase inhibitor activity	Allergen and innate immunity	PF00089.26	Trypsin	5.7e-33	Q8MQS8	Venom serine protease 34	Bee	26.068	1.1e-15	74.3	PREDICTED: serine protease 27-like [Neolamprologus brichardi]	33.054	5.84e-24	110
TRINITY_DN20754_c8_g7_i2.p2	295	Venom serine protease	Peptidase S1 family	Peptidase activator activity	Allergen and innate immunity	PF00089.26	Trypsin	2.3e-40	B5U2W0	Venom serine protease Bi-VSP	Bee	26.354	3.5e-22	91.3	trypsin-like serine protease [Crenothrix polyspora]	31.317	2.58e-30	127
TRINITY_DN20754_c8_g7_i4.p2	202	Venom serine protease	Peptidase S1 family	Peptidase activator activity	Allergen and innate immunity	PF00089.26	Trypsin	1.1e-19	B5U2W0	Venom serine protease Bi-VSP	Bee	27.815	6.97e-10	53.5	hypothetical protein OJAV_G00157920 [Oryzias javanicus]	35.811	3.55e-14	81.3
TRINITY_DN20759_c1_g1_i5.p1	315	Venom serine protease	Peptidase S1 family	Peptidase activator activity	Allergen and innate immunity	PF00089.26	Trypsin	9.1e-37	B5U2W0	Venom serine protease Bi-VSP	Bee	23.975	3.73e-16	74.3	hypothetical protein OJAV_G00157920 [Oryzias javanicus]	31.126	4.33e-26	119
TRINITY_DN9151_c0_g1_i1.p1	384	Venom serine protease	Peptidase S1 family	Peptidase activator activity	Allergen and innate immunity	PF00089.26	Trypsin	4e-79	B5U2W0	Venom serine protease Bi-VSP	Bee	39.921	1.49e-52	175	trypsin-like [Exaiptasia pallida]	50.427	2.57e-72	236
TRINITY_DN13930_c0_g1_i1.p1	344	Astacin-like metalloprotease toxin	Peptidase M12A	Metalloendopeptidase activity	Auxillary	PF01400.24	Astacin	6.5e-66	A0FKN6	Astacin-like metalloprotease toxin 1	Spider	36.709	1.39e-40	139	predicted protein [Nematostella vectensis]	42.857	2.89e-65	216
TRINITY_DN16138_c0_g1_i1.p1	388	Astacin-like metalloprotease toxin	Peptidase M12A	Metalloendopeptidase activity	Auxillary	PF01400.24	Astacin	1e-67	A0FKN6	Astacin-like metalloprotease toxin 1	Spider	42.045	6.52e-37	131	PREDICTED: zinc metalloproteinase nas-15-like [Acropora digitifera]	50	1.3e-103	320
TRINITY_DN17053_c0_g1_i1.p1	274	Astacin-like metalloprotease toxin	Peptidase M12A	Metalloendopeptidase activity	Auxillary	PF01400.24	Astacin	3.5e-64	A0FKN6	Astacin-like metalloprotease toxin 1	Spider	37.234	2.42e-33	119	zinc metalloproteinase nas-6-like isoform X2 [Pocillopora damicornis]	45.703	1.02e-76	243
TRINITY_DN17935_c0_g1_i1.p1	1069	Astacin-like metalloprotease toxin	Peptidase M12A	Metalloendopeptidase activity	Auxillary	PF01400.24	Astacin	9.7e-64	A0FKN6	Astacin-like metalloprotease toxin 1	Spider	38.938	9.37e-39	141	Zinc metalloproteinase nas-6 [Exaiptasia pallida]	43.533	0	578
TRINITY_DN4862_c0_g2_i1.p1	551	Astacin-like metalloprotease toxin	Peptidase M12A	Metalloendopeptidase activity	Auxillary	PF01400.24	Astacin	5.1e-64	A0FKN6	Astacin-like metalloprotease toxin 1	Spider	35.211	5.2e-30	115	uncharacterized protein LOC111330143 [Stylophora pistillata]	45.047	5.08e-149	452
TRINITY_DN8351_c0_g1_i1.p1	474	Astacin-like metalloprotease toxin	Peptidase M12A	Metalloendopeptidase activity	Auxillary	PF01400.24	Astacin	5.5e-37	P0DM62	Astacin-like metalloprotease toxin 5 (Fragment)	Spider	34.807	4.79e-19	81.3	zinc metalloproteinase nas-14-like [Stylophora pistillata]	29.524	2.43e-28	125
TRINITY_DN28293_c0_g1_i1.p1	351	Glutaminyl-peptide cyclotransferase	Glutaminyl-peptide cyclotransferase family	Glutaminyl-peptide cyclotransferase activity	Auxillary	PF04389.17	Peptidase_M28	2.5e-38	A7ISW1	Glutaminyl-peptide cyclotransferase	Snake	45.482	2.14e-91	274	glutaminyl-peptide cyclotransferase-like [Stylophora pistillata]	49.448	4.23e-114	344
TRINITY_DN19742_c0_g1_i1.p1	390	Hyaluronidase	Glycoside hydrolase family 56	Hyalurononglucosaminidase activity	Auxillary	PF01630.18	Glyco_hydro_56	6.4e-89	P86100	Hyaluronidase-1	Scorpion	30.457	5.48e-63	204	PREDICTED: hyaluronidase-1-like [Branchiostoma belcheri]	36.182	3.75e-71	239
TRINITY_DN19742_c0_g1_i2.p1	401	Hyaluronidase	Glycoside hydrolase family 56	Hyalurononglucosaminidase activity	Auxillary	PF01630.18	Glyco_hydro_56	2.8e-89	P86100	Hyaluronidase-1	Scorpion	29.648	6.65e-63	204	PREDICTED: hyaluronidase-1-like [Branchiostoma belcheri]	36.901	2.16e-74	248
TRINITY_DN19742_c0_g1_i3.p1	392	Hyaluronidase	Glycoside hydrolase family 56	Hyalurononglucosaminidase activity	Auxillary	PF01630.18	Glyco_hydro_56	5.1e-92	P86100	Hyaluronidase-1	Scorpion	29.798	1.9e-63	205	PREDICTED: hyaluronidase-1-like [Branchiostoma belcheri]	36.723	3.35e-75	250
TRINITY_DN19742_c0_g1_i4.p1	87 g	Hyaluronidase	Glycoside hydrolase family 56	Hyalurononglucosaminidase activity	Auxillary	PF01630.18	Glyco_hydro_56	1.1e-09	A3QVN5	Hyaluronidase-4	Snake	36.957	1.3e-05	37.7	PREDICTED: hyaluronidase-3 [Chrysochloris asiatica]	35.135	0.001	46.6
TRINITY_DN13064_c0_g1_i1.p1	217	Nematocyst expressed protein	Peptidase M12A	Metalloendopeptidase activity	Auxillary	PF01400.24	Astacin	2.7e-43	K7Z9Q9	Nematocyst expressed protein 6	Sea anemone	32.927	2.27e-26	99.4	blastula protease 10-like [Exaiptasia pallida]	41.975	7.08e-46	162
TRINITY_DN13064_c0_g1_i3.p1	245	Nematocyst expressed protein	Peptidase M12A	Metalloendopeptidase activity	Auxillary	PF01400.24	Astacin	3e-67	K7Z9Q9	Nematocyst expressed protein 6	Sea anemone	38.934	3.58e-44	146	blastula protease 10-like [Exaiptasia pallida]	51.029	2.69e-71	228
TRINITY_DN21032_c0_g2_i1.p1	455	Nematocyst expressed protein	Peptidase M12A	Metalloendopeptidase activity	Auxillary	PF01400.24	Astacin	6.2e-68	K7Z9Q9	Nematocyst expressed protein 6	Sea anemone	41.346	1.36e-40	143	protein SpAN-like [Stylophora pistillata]	43.878	7.02e-96	303
TRINITY_DN21719_c3_g1_i1.p1	572	Nematocyst expressed protein	Peptidase M12A	Metalloendopeptidase activity	Auxillary	PF01400.24	Astacin	4.9e-37	K7Z9Q9	Nematocyst expressed protein 6	Sea anemone	34.848	2.81e-23	96.3	uncharacterized protein LOC110246932 [Exaiptasia pallida]	31.283	3.75e-30	137
TRINITY_DN21784_c8_g1_i1.p1	340	Nematocyst expressed protein	Peptidase M12A	Metalloendopeptidase activity	Auxillary	PF01400.24	Astacin	5.2e-60	K7Z9Q9	Nematocyst expressed protein 6	Sea anemone	39.516	1.72e-58	187	uncharacterized protein LOC110246925 [Exaiptasia pallida]	45.338	1.49e-87	289
TRINITY_DN8389_c0_g2_i1.p1	450	Nematocyst expressed protein	Peptidase M12A	Metalloendopeptidase activity	Auxillary	PF01400.24	Astacin	4.4e-64	K7Z9Q9	Nematocyst expressed protein 6	Sea anemone	36.1	1.36e-39	140	zinc metalloproteinase nas-6-like [Pocillopora damicornis]	46.006	1.48e-89	288
TRINITY_DN15252_c0_g1_i3.p1	727	Neprilysin	Peptidase M13 family	Metalloendopeptidase activity	Auxillary	PF05649.13	Peptidase_M13_N	5.3e-102	W4VS99	Neprilysin-1	Spider	29.552	7.4e-104	330	Endothelin-converting enzyme 1 [Exaiptasia pallida]	55.587	0	823
TRINITY_DN15918_c0_g2_i1.p1	343	Reticulocalbin	CREC family	Calcium ion binding	Auxillary	PF00036.32	EF-hand_1	7.8e-31	J3S9D9	Reticulocalbin-2	Snake	31.395	2.78e-35	127	calumenin-A-like [Exaiptasia pallida]	32.537	3.37e-42	158
TRINITY_DN15918_c0_g2_i2.p1	324	Reticulocalbin	CREC family	Calcium ion binding	Auxillary	PF00036.32	EF-hand_1	5e-31	J3S9D9	Reticulocalbin-2	Snake	33.197	3.9e-37	131	calumenin-A-like [Exaiptasia pallida]	33.333	1.66e-43	161
TRINITY_DN18020_c0_g1_i1.p1	322	Reticulocalbin	CREC family	Calcium ion binding	Auxillary	PF00036.32	EF-hand_1	3.5e-22	J3S9D9	Reticulocalbin-2	Snake	37.956	6.63e-62	196	predicted protein [Nematostella vectensis]	64.565	7.09e-139	405
TRINITY_DN19451_c1_g2_i3.p2	298	Reticulocalbin	CREC family	Calcium ion binding	Auxillary	PF13499.6	EF-hand_7	3.3e-20	J3S9D9	Reticulocalbin-2	Snake	37.545	1.81e-47	157	calumenin-A-like [Orbicella faveolata]	59.589	5e-123	363
TRINITY_DN20295_c3_g6_i1.p1	341	Reticulocalbin	CREC family	Calcium ion binding	Auxillary	PF13499.6	EF-hand_7	1e-28	J3S9D9	Reticulocalbin-2	Snake	39.068	1.17e-61	196	calumenin-A-like [Exaiptasia pallida]	51.186	1.16e-96	298
TRINITY_DN18939_c0_g1_i2.p1	383	Techylectin-like	Techylectin-like family	Carbohydrate binding	Auxillary	PF00147.18	Fibrinogen_C	2.4e-65	D8VNT0	Ryncolin-4	Snake	47.368	1.35e-51	172	techylectin-5B-like [Pocillopora damicornis]	35.233	1.44e-66	224
TRINITY_DN17348_c0_g1_i1.p1	111	Venom protein 302	Venom protein 302	Insulin-like growth factor binding	Auxillary	PF00219.18	IGFBP	2.5e-11	P0CJ14	Venom protein 302	Scorpion	41.27	3.6e-11	51.6	insulin-like growth factor-binding protein 2 [Stylophora pistillata]	42.268	4.35e-16	79.7
TRINITY_DN18171_c0_g1_i2.p1	310	Venom protein 302	Venom protein 302	Insulin-like growth factor binding	Auxillary	PF00219.18	IGFBP	7.4e-11	P0CJ14	Venom protein 302	Scorpion	42.529	5.13e-15	65.9	Venom protein 302 [Exaiptasia pallida]	41.837	7.86e-40	152
TRINITY_DN15504_c0_g1_i1.p1	299	Blarina Toxin	Peptidase S1 family	Serine-type endopeptidase inhibitor activity	Hemostatic and hemorrhagic	PF00089.26	Trypsin	4.5e-71	Q76B45	Blarina toxin	Shrew	33.955	3.99e-39	135	transmembrane protease serine 9-like [Stylophora pistillata]	56.115	4.34e-117	347
TRINITY_DN20941_c8_g3_i1.p1	328	Blarina Toxin	Peptidase S1 family	Serine-type endopeptidase inhibitor activity	Hemostatic and hemorrhagic	PF00089.26	Trypsin	3.7e-66	Q76B45	Blarina toxin	Shrew	32.482	6.77e-36	127	PREDICTED: chymotrypsin-like elastase family member 2A [Acropora digitifera]	52.14	5.9e-89	279
TRINITY_DN21094_c1_g1_i1.p1	615	Blarina Toxin	Peptidase S1 family	Serine-type endopeptidase inhibitor activity	Hemostatic and hemorrhagic	PF00089.26	Trypsin	1.1e-49	Q76B45	Blarina toxin	Shrew	28.205	2.9e-24	99.4	transmembrane protease serine 3-like, partial [Pocillopora damicornis]	30.657	1.95e-57	210
TRINITY_DN18814_c0_g1_i2.p1	510	C-type lectin lectoxin	True venom lectin family	Carbohydrate binding	Hemostatic and hemorrhagic	PF00059.21	Lectin_C	7e-25	J3SBP0	C-type lectin 9a	Snake	27.049	6.94e-13	62.8	uncharacterized protein LOC110059994 isoform X2 [Orbicella faveolata]	34.169	5.39e-80	271
TRINITY_DN20653_c5_g3_i1.p1	151	C-type lectin lectoxin	True venom lectin family	Carbohydrate binding	Hemostatic and hemorrhagic	PF00059.21	Lectin_C	6.5e-28	A7X413	C-type lectin lectoxin-Lio3	Snake	33.758	4.37e-28	98.6	PREDICTED: neurocan core protein-like [Saccoglossus kowalevskii]	40.972	6.96e-29	115
TRINITY_DN20954_c6_g1_i3.p1	159	C-type lectin lectoxin	True venom lectin family	Carbohydrate binding	Hemostatic and hemorrhagic	PF00059.21	Lectin_C	9.1e-19	A7X3Z0	C-type lectin lectoxin-Thr1	Snake	33.974	1.05e-21	82	PREDICTED: aggrecan core protein-like [Xenopus laevis]	39.437	3.86e-23	105
TRINITY_DN21734_c6_g1_i3.p1	747	C-type lectin lectoxin	True venom lectin family	Carbohydrate binding	Hemostatic and hemorrhagic	PF00059.21	Lectin_C	2.8e-21	A7X401	C-type lectin lectoxin-Lei1	Snake	32.353	3.44e-16	72.8	uncharacterized protein LOC110064473 [Orbicella faveolata]	48.903	3.75e-113	360
TRINITY_DN21734_c6_g1_i5.p1	566	C-type lectin lectoxin	True venom lectin family	Carbohydrate binding	Hemostatic and hemorrhagic	PF00059.21	Lectin_C	1.6e-21	A7X401	C-type lectin lectoxin-Lei1	Snake	32.353	7.6e-15	68.6	uncharacterized protein LOC110064473 [Orbicella faveolata]	48.903	3.86e-114	356
TRINITY_DN27414_c0_g1_i1.p1	425	C-type lectin lectoxin	True venom lectin family	Carbohydrate binding	Hemostatic and hemorrhagic	PF00059.21	Lectin_C	1.4e-14	D8VNS6	C-type lectin	Snake	28.319	1.74e-05	41.2	PREDICTED: uncharacterized protein LOC107345299 [Acropora digitifera]	33.168	1.77e-19	100
TRINITY_DN22211_c3_g2_i1.p1	835	Coagualtion factor X	Peptidase S1 family	Serine-type endopeptidase activity	Hemostatic and hemorrhagic	PF00089.26	Trypsin	3.3e-66	Q4QXT9	Coagulation factor X	Snake	31.271	5.09e-35	135	chymotrypsinogen B-like [Orbicella faveolata]	55.039	2.43e-88	291
TRINITY_DN22052_c2_g1_i1.p1	662	Coagulation factor V	Multicopper oxidase family	Peptidase activator activity	Hemostatic and hemorrhagic	PF00754.25	F5_F8_type_C	1.6e-24	Q593B6	Coagulation factor V	Snake	31.278	8.13e-23	100	Neuropilin-2 [Stylophora pistillata]	33.276	1.26e-78	272
TRINITY_DN35401_c0_g1_i1.p1	762	Coagulation factor V	Multicopper oxidase family	Peptidase activator activity	Hemostatic and hemorrhagic	PF00754.25	F5_F8_type_C	1.2e-41	Q593B6	Coagulation factor V	Snake	29.71	3.44e-24	105	predicted protein [Nematostella vectensis]	38.006	9.38e-56	211
TRINITY_DN15073_c0_g1_i1.p1	157	Coagulation factor X-activating enzyme heavy chain	Venom metalloproteinase (M12B) family	Metalloendopeptidase activity	Hemostatic and hemorrhagic	PF01562.19	Pep_M12B_propep	7.3e-20	Q7T046	Coagulation factor X-activating enzyme heavy chain	Snake	25.984	3.14e-06	42	A disintegrin and metalloproteinase with thrombospondin motifs 3-like isoform X2 [Exaiptasia pallida]	38.793	3e-17	88.2
TRINITY_DN19977_c1_g1_i1.p1	781	Galactose-specific lectin	True venom lectin family	Carbohydrate binding	Hemostatic and hemorrhagic	PF00059.21	Lectin_C	5.2e-22	Q66S03	Galactose-specific lectin nattectin	Fish	33.077	4.64e-21	87	uncharacterized protein LOC106158722 isoform X1 [Lingula anatina]	31.034	1.46e-30	135
TRINITY_DN20081_c1_g3_i1.p1	155	Galactose-specific lectin	True venom lectin family	Carbohydrate binding	Hemostatic and hemorrhagic	PF00059.21	Lectin_C	3.7e-16	Q66S03	Galactose-specific lectin nattectin	Fish	34.426	4.8e-16	67.4	C-type lectin domain family 10 member A-like [Oryzias melastigma]	36.735	1.94e-20	94.7
TRINITY_DN20625_c6_g6_i3.p1	158	Galactose-specific lectin	True venom lectin family	Carbohydrate binding	Hemostatic and hemorrhagic	PF00059.21	Lectin_C	2.9e-23	Q66S03	Galactose-specific lectin nattectin	Fish	31.579	7.22e-22	82.4	PREDICTED: perlucin-like protein [Crassostrea gigas]	38.816	1.17e-26	109
TRINITY_DN21905_c3_g5_i1.p1	235	Galactose-specific lectin	True venom lectin family	Carbohydrate binding	Hemostatic and hemorrhagic	PF00059.21	Lectin_C	1.4e-21	Q66S03	Galactose-specific lectin nattectin	Fish	32	9.5e-20	79.3	PREDICTED: galactose-specific lectin nattectin-like [Cyprinodon variegatus]	34.591	4.08e-26	109
TRINITY_DN10347_c0_g1_i1.p1	242	Ryncolin	Ficolin lectin family	Toxin activity	Hemostatic and hemorrhagic	PF00147.18	Fibrinogen_C	2.8e-75	D8VNT0	Ryncolin-4	Snake	49.524	6.88e-61	191	PREDICTED: ficolin-1-like [Acropora digitifera]	58.937	2.29e-83	257
TRINITY_DN16006_c0_g2_i1.p1	233	Ryncolin	Ficolin lectin family	Toxin activity	Hemostatic and hemorrhagic	PF00147.18	Fibrinogen_C	2.1e-79	D8VNT0	Ryncolin-4	Snake	48.095	2.56e-64	199	microfibril-associated glycoprotein 4-like isoform X2 [Exaiptasia pallida]	62.559	7.49e-89	273
TRINITY_DN20094_c0_g1_i1.p1	281	Ryncolin	Ficolin lectin family	Toxin activity	Hemostatic and hemorrhagic	PF00147.18	Fibrinogen_C	1e-73	D8VNT0	Ryncolin-4	Snake	51.887	4.57e-70	216	ryncolin-1-like isoform X1 [Exaiptasia pallida]	53.497	1.13e-93	287
TRINITY_DN20136_c0_g1_i1.p1	360	Ryncolin	Ficolin lectin family	Toxin activity	Hemostatic and hemorrhagic	PF00147.18	Fibrinogen_C	7.5e-80	D8VNT0	Ryncolin-4	Snake	52.093	2.53e-71	222	ryncolin-1-like isoform X1 [Exaiptasia pallida]	56.034	2.99e-90	281
TRINITY_DN21312_c2_g2_i4.p1	364	Ryncolin	Ficolin lectin family	Toxin activity	Hemostatic and hemorrhagic	PF00147.18	Fibrinogen_C	2e-66	D8VNS8	Ryncolin-2	Snake	47.778	8.24e-47	159	ficolin-1-like [Orbicella faveolata]	41.246	1.49e-68	229
TRINITY_DN21328_c10_g1_i1.p1	301	Ryncolin	Ficolin lectin family	Toxin activity	Hemostatic and hemorrhagic	PF00147.18	Fibrinogen_C	5.9e-43	D8VNS8	Ryncolin-2	Snake	46.835	6.81e-35	125	ficolin-2-like [Pocillopora damicornis]	33.775	2.97e-42	156
TRINITY_DN21657_c1_g4_i2.p1	401	Ryncolin	Ficolin lectin family	Toxin activity	Hemostatic and hemorrhagic	PF00147.18	Fibrinogen_C	1.7e-47	D8VNT0	Ryncolin-4	Snake	35.965	1.91e-29	113	ficolin-1-like [Orbicella faveolata]	33.684	2.68e-49	181
TRINITY_DN21657_c1_g4_i5.p1	400	Ryncolin	Ficolin lectin family	Toxin activity	Hemostatic and hemorrhagic	PF00147.18	Fibrinogen_C	1.2e-44	D8VNT0	Ryncolin-4	Snake	35.398	9.1e-28	108	angiopoietin-related protein 7-like [Stylophora pistillata]	32.951	7.26e-47	174
TRINITY_DN18372_c0_g1_i2.p1	1022	Snaclec	Snaclec family	Toxin activity	Hemostatic and hemorrhagic	PF00059.21	Lectin_C	1.5e-15	P81116	Snaclec alboaggregin-B subunit beta	Snake	29.008	1.8e-10	56.6	predicted protein [Nematostella vectensis]	26.635	2.14e-70	266
TRINITY_DN19977_c1_g2_i1.p1	787	Snaclec	Snaclec family	Toxin activity	Hemostatic and hemorrhagic	PF00059.21	Lectin_C	7.6e-15	Q7T2Q1	Snaclec EMS16 subunit alpha	Snake	26.752	1.51e-13	65.5	uncharacterized protein LOC106158722 isoform X2 [Lingula anatina]	30.628	7.62e-35	147
TRINITY_DN21001_c3_g1_i1.p1	569	Snake venom 5'-nucleotidase	5'-nucleotidase family	5'-nucleotidase activity	Hemostatic and hemorrhagic	PF02872.18	5_nucleotid_C	1.1e-38	F8S0Z7	Snake venom 5'-nucleotidase	Snake	40.681	1.07e-125	378	5'-nucleotidase-like [Orbicella faveolata]	49.568	0	550
TRINITY_DN5163_c0_g1_i1.p1	383	Thrombin-like enzyme	Peptidase S1 family	Serine-type endopeptidase inhibitor activity	Hemostatic and hemorrhagic	PF00089.26	Trypsin	9.9e-70	Q91053	Thrombin-like enzyme calobin-1	Snake	36.441	1.22e-39	138	predicted protein [Nematostella vectensis]	49.794	1.74e-71	233
TRINITY_DN3866_c0_g1_i1.p1	116	Thyrostimulin	Glycoprotein hormones subunit alpha family	Horomone activity	Hemostatic and hemorrhagic	PF03045.15 7	DAN	3e-12	A0A0F7Z3J2	Thyrostimulin alpha-2 subunit	Cone snail	31.522	3.36e-07	42.4	unnamed protein product [Nippostrongylus brasiliensis]	28.696	3.28e-09	60.5
TRINITY_DN10873_c0_g1_i1.p1	346	Veficolin-1	Ficolin lectin family	Toxin activity	Hemostatic and hemorrhagic	PF01410.18	COLFI	4.3e-12	E2IYB3	Veficolin-1 (Fragment)	Lizard	33.108	6.46e-09	51.6	uncharacterized protein LOC110056085 [Orbicella faveolata]	45.266	1.54e-98	304
TRINITY_DN15707_c0_g1_i1.p1	287	Veficolin-1	Ficolin lectin family	Toxin activity	Hemostatic and hemorrhagic	PF01391.18	Collagen	5.1e-18	E2IYB3	Veficolin-1 (Fragment)	Lizard	40.299	4.92e-05	39.7	collagen alpha-1(XXVII) chain-like isoform X1 [Exaiptasia pallida]	37.46	2.82e-48	172
TRINITY_DN15707_c0_g1_i2.p1	304	Veficolin-1	Ficolin lectin family	Toxin activity	Hemostatic and hemorrhagic	PF01391.18	Collagen	2.8e-22	E2IYB3	Veficolin-1 (Fragment)	Lizard	40.299	7.44e-05	39.3	collagen alpha-1(XXVII) chain-like isoform X1 [Exaiptasia pallida]	39.55	5.51e-57	195
TRINITY_DN16660_c0_g1_i2.p1	347	Veficolin-1	Ficolin lectin family	Toxin activity	Hemostatic and hemorrhagic	PF01410.18	COLFI	6.3e-13	E2IYB3	Veficolin-1 (Fragment)	Lizard	30.822	3.35e-09	52.8	uncharacterized protein LOC110056085 [Orbicella faveolata]	48.673	2.04e-110	334
TRINITY_DN17368_c0_g1_i1.p1	235	Veficolin-1	Ficolin lectin family	Toxin activity	Hemostatic and hemorrhagic	PF01391.18	Collagen	2.1e-09	E2IYB3	Veficolin-1 (Fragment)	Lizard	43.86	1.85e-06	43.5	collagen triple helix repeat-containing protein 1-like [Orbicella faveolata]	54.369	5.8e-64	210
TRINITY_DN17566_c0_g2_i1.p1	220	Veficolin-1	Ficolin lectin family	Toxin activity	Hemostatic and hemorrhagic	PF01391.18	Collagen	2.1e-10	E2IYB3	Veficolin-1 (Fragment)	Lizard	49.02	2.33e-07	45.8	PREDICTED: collagen triple helix repeat-containing protein 1-like [Acropora digitifera]	48.78	1.22e-70	225
TRINITY_DN17566_c0_g2_i2.p1	220	Veficolin-1	Ficolin lectin family	Toxin activity	Hemostatic and hemorrhagic	PF01391.18	Collagen	2e-10	E2IYB3	Veficolin-1 (Fragment)	Lizard	28.652	9.17e-08	47	collagen triple helix repeat-containing protein 1-like [Orbicella faveolata]	55.838	8.47e-71	225
TRINITY_DN18394_c2_g1_i1.p1	1399	Veficolin-1	Ficolin lectin family	Toxin activity	Hemostatic and hemorrhagic	PF01391.18	Collagen	7.9e-164	E2IYB3	Veficolin-1 (Fragment)	Lizard	49.333	1.13e-05	44.3	PREDICTED: collagen alpha-1(I) chain-like [Hydra vulgaris]	40.119	1.39e-159	528
TRINITY_DN18924_c0_g1_i1.p1	272	Veficolin-1	Ficolin lectin family	Toxin activity	Hemostatic and hemorrhagic	PF01391.18	Collagen	1.4e-13	E2IYB3	Veficolin-1 (Fragment)	Lizard	52.857	5.84e-10	54.3	collagen triple helix repeat-containing protein 1-like [Stylophora pistillata]	48.858	5.76e-55	188
TRINITY_DN19714_c0_g1_i1.p1	578	Veficolin-1	Ficolin lectin family	Toxin activity	Hemostatic and hemorrhagic	PF01391.18	Collagen	1.5e-39	E2IYB3	Veficolin-1 (Fragment)	Lizard	52	9.71e-08	49.3	collagen alpha-1(XI) chain-like [Exaiptasia pallida]	42.944	1.29e-102	329
TRINITY_DN20430_c0_g1_i3.p1	330	Veficolin-1	Ficolin lectin family	Toxin activity	Hemostatic and hemorrhagic	PF01391.18	Collagen	1.6e-07	E2IYB3	Veficolin-1 (Fragment)	Lizard	39.474	1.2e-13	65.5	uncharacterized protein LOC106164020 isoform X4 [Lingula anatina]	45.228	1.5e-63	211
TRINITY_DN20660_c3_g1_i1.p1	1432	Veficolin-1	Ficolin lectin family	Toxin activity	Hemostatic and hemorrhagic	PF01391.18	Collagen	8.6e-168	E2IYB3	Veficolin-1 (Fragment)	Lizard	47.561	4.85e-05	42.4	collagen alpha-1(I) chain-like precursor [Hydra vulgaris]	43.551	0	706
TRINITY_DN20756_c4_g1_i1.p1	1666	Veficolin-1	Ficolin lectin family	Toxin activity	Hemostatic and hemorrhagic	PF01391.18	Collagen	1.5e-156	E2IYB3	Veficolin-1 (Fragment)	Lizard	54.717	1.43e-05	44.3	hypothetical protein pdam_00007013 [Pocillopora damicornis]	48.036	0	660
TRINITY_DN4454_c0_g1_i1.p1	260	Veficolin-1	Ficolin lectin family	Toxin activity	Hemostatic and hemorrhagic	PF01391.18	Collagen	3.1e-22	E2IYB3	Veficolin-1 (Fragment)	Lizard	47.692	3.18e-07	46.2	collagen alpha-1(XXVII) chain-like isoform X1 [Exaiptasia pallida]	37.121	2.27e-29	122
TRINITY_DN18326_c0_g1_i4.p1	389	Venom peptide isomerase heavy chain	Peptidase S1 family	Serine-type endopeptidase activity	Hemostatic and hemorrhagic	PF00089.26	Trypsin	3.8e-58	Q9TXD8	Venom peptide isomerase heavy chain	Spider	30.859	1.96e-28	107	elastase-1-like [Exaiptasia pallida]	36.616	2.7e-67	228
TRINITY_DN43135_c0_g1_i1.p1	630	Venom peptide isomerase heavy chain	Peptidase S1 family	Serine-type endopeptidase activity	Hemostatic and hemorrhagic	PF00089.26	Trypsin	8.9e-71	Q9TXD8	Venom peptide isomerase heavy chain	Spider	34.016	6.21e-37	134	uncharacterized protein LOC110253551 [Exaiptasia pallida]	34.522	2.03e-97	322
TRINITY_DN17876_c0_g1_i1.p1	346	Venom prothrombin activator (F5/F8 type C)	Peptidase S1 family	Peptidase activator activity	Hemostatic and hemorrhagic	PF00754.25	F5_F8_type_C	2.2e-23	Q58L90	Venom prothrombin activator omicarin-C non-catalytic subunit	Snake	31.515	2.58e-14	70.5	CUB and sushi domain-containing protein 1-like [Stylophora pistillata]	30.96	3.98e-32	133
TRINITY_DN17967_c0_g1_i1.p1	126	Venom prothrombin activator (F5/F8 type C)	Peptidase S1 family	Peptidase activator activity	Hemostatic and hemorrhagic	PF00754.25	F5_F8_type_C	7.1e-08	Q58L91	Venom prothrombin activator oscutarin-C non-catalytic subunit	Snake	32.727	6.01e-07	43.1	Lactadherin [Exaiptasia pallida]	39.423	1.79e-07	58.9
TRINITY_DN17967_c0_g2_i1.p1	126	Venom prothrombin activator (F5/F8 type C)	Peptidase S1 family	Peptidase activator activity	Hemostatic and hemorrhagic	PF00754.25	F5_F8_type_C	7.1e-08	Q58L91	Venom prothrombin activator oscutarin-C non-catalytic subunit	Snake	34.545	3.69e-08	46.6	Lactadherin [Exaiptasia pallida]	39.423	1.79e-08	62
TRINITY_DN21878_c0_g1_i4.p2	331	Venom prothrombin activator (F5/F8 type C)	Peptidase S1 family	Peptidase activator activity	Hemostatic and hemorrhagic	PF00754.25	F5_F8_type_C	1.3e-25	Q7SZN0	Venom prothrombin activator pseutarin-C non-catalytic subunit	Snake	33.758	1.12e-21	92.4	lactadherin-like [Pocillopora damicornis]	37.671	1.46e-26	119
TRINITY_DN4122_c0_g1_i1.p1	672	Venom prothrombin activator (F5/F8 type C)	Peptidase S1 family	Peptidase activator activity	Hemostatic and hemorrhagic	PF00754.25	F5_F8_type_C	7.3e-24	Q58L91	Venom prothrombin activator oscutarin-C non-catalytic subunit	Snake	35.714	2.05e-15	76.3	thrombospondin type-1 domain-containing protein 7B-like [Orbicella faveolata]	38.111	2.85e-135	429
TRINITY_DN7441_c0_g1_i1.p1	150	Venom prothrombin activator (F5/F8 type C)	Peptidase S1 family	Peptidase activator activity	Hemostatic and hemorrhagic	PF00754.25	F5_F8_type_C	2.2e-13	Q58L90	Venom prothrombin activator omicarin-C non-catalytic subunit	Snake	30.841	2.61e-08	48.1	lactadherin-like isoform X1 [Orbicella faveolata]	36.893	2.57e-13	72.4
TRINITY_DN17122_c0_g1_i1.p1	289	Venom prothrombin activator (Trypsin)	Peptidase S1 family	Peptidase activator activity	Hemostatic and hemorrhagic	PF00089.26	Trypsin	8.6e-57	Q58L94	Venom prothrombin activator notecarin-D2	Snake	26.616	1.64e-25	101	transmembrane protease serine 9-like [Pocillopora damicornis]	49.627	1.55e-87	271
TRINITY_DN18326_c0_g1_i1.p1	389	Venom prothrombin activator (Trypsin)	Peptidase S1 family	Peptidase activator activity	Hemostatic and hemorrhagic	PF00089.26	Trypsin	4.1e-57	Q58L93	Venom prothrombin activator hopsarin-D	Snake	31.818	1.35e-27	109	elastase-1-like [Exaiptasia pallida]	36.616	3.83e-71	238
TRINITY_DN20941_c8_g4_i1.p1	801	Venom prothrombin activator (Trypsin)	Peptidase S1 family	Peptidase activator activity	Hemostatic and hemorrhagic	PF00089.26	Trypsin	1.1e-65	Q58L93	Venom prothrombin activator porpharin-D	Snake	31.818	8.5e-32	125	PREDICTED: chymotrypsin-like elastase family member 2A [Acropora digitifera]	51.761	6.91e-89	293
TRINITY_DN21050_c0_g1_i1.p1	612	Venom prothrombin activator (Trypsin)	Peptidase S1 family	Peptidase activator activity	Hemostatic and hemorrhagic	PF00089.26	Trypsin	9.4e-74	Q58L93	Venom prothrombin activator porpharin-D	Snake	34.468	3.9e-42	154	plasminogen-like [Exaiptasia pallida]	40.194	2.91e-141	433
TRINITY_DN21050_c0_g1_i2.p1	655	Venom prothrombin activator (Trypsin)	Peptidase S1 family	Peptidase activator activity	Hemostatic and hemorrhagic	PF00089.26	Trypsin	1.1e-73	Q58L93	Venom prothrombin activator porpharin-D	Snake	34.468	5.78e-42	154	plasminogen-like [Exaiptasia pallida]	41.368	7.42e-140	431
TRINITY_DN21050_c0_g1_i4.p1	598	Venom prothrombin activator (Trypsin)	Peptidase S1 family	Peptidase activator activity	Hemostatic and hemorrhagic	PF00089.26	Trypsin	8.9e-74	Q58L93	Venom prothrombin activator porpharin-D	Snake	34.468	3.94e-42	154	transmembrane protease serine 6-like isoform X1 [Stylophora pistillata]	41.233	6.85e-125	388
TRINITY_DN3335_c0_g1_i1.p1	434	Venom prothrombin activator (Trypsin)	Peptidase S1 family	Peptidase activator activity	Hemostatic and hemorrhagic	PF00089.26	Trypsin	5.1e-67	P83370	Venom prothrombin activator hopsarin-D	Snake	32.685	2.54e-34	129	transmembrane protease serine 3-like, partial [Pocillopora damicornis]	41.446	3.33e-106	332
TRINITY_DN41825_c0_g1_i1.p1	442	Venom prothrombin activator (Trypsin)	Peptidase S1 family	Peptidase activator activity	Hemostatic and hemorrhagic	PF00089.26	Trypsin	3.8e-69	P83370	Venom prothrombin activator hopsarin-D	Snake	34.274	5.28e-37	137	transmembrane protease serine 3-like, partial [Pocillopora damicornis]	43.317	2.89e-121	371
TRINITY_DN57227_c0_g1_i1.p1	329	Venom prothrombin activator (Trypsin)	Peptidase S1 family	Peptidase activator activity	Hemostatic and hemorrhagic	PF00089.26	Trypsin	2.5e-65	Q58L94	Venom prothrombin activator notecarin-D2	Snake	33.992	2.82e-36	132	Transmembrane protease serine 2 [Exaiptasia pallida]	54.724	6.66e-98	300
TRINITY_DN12021_c0_g1_i1.p1	1043	Zinc metalloproteinase-disintegrin	Venom metalloproteinase (M12B) family	Metalloendopeptidase activity	Hemostatic and hemorrhagic	PF01562.19	Pep_M12B_propep	1.1e-18	Q9YI19	Zinc metalloproteinase/disintegrin	Snake	28.283	1.24e-21	95.5	A disintegrin and metalloproteinase with thrombospondin motifs 16-like [Orbicella faveolata]	37.132	0	635
TRINITY_DN20303_c0_g1_i1.p1	729	Zinc metalloproteinase-disintegrin	Venom metalloproteinase (M12B) family	Metalloendopeptidase activity	Hemostatic and hemorrhagic	PF13688.6	Reprolysin_5	3.7e-40	F8S108	Zinc metalloproteinase-disintegrin-like 4a	Snake	26.011	5e-26	109	hypothetical protein pdam_00023013 [Pocillopora damicornis]	43.338	0	598
TRINITY_DN19888_c0_g3_i2.p1	523	Jellyfish Toxin	Jellyfish Toxin Family	Toxin activity	Membrane-active				A7L035	Toxin CfTX-1	Box jellyfish	30.476	2.4e-21	92.8	Toxin CfTX-2 [Exaiptasia pallida]	36.364	4.17e-84	280
TRINITY_DN18779_c0_g1_i1.p1	583	Neoverrucotoxin	SNTX/VTX toxin family	Toxin activity	Membrane-active	PF00386.21	C1q	1.6e-06	A0ZSK3	Neoverrucotoxin subunit alpha	Fish	22.157	7.6e-09	54.3	hypothetical protein X975_22811, partial [Stegodyphus mimosarum]	32.5	8.55e-55	199
TRINITY_DN19491_c0_g1_i1.p1	621	Neoverrucotoxin	SNTX/VTX toxin family	Toxin activity	Membrane-active	PF00386.21	C1q	2.6e-07	A0ZSK3	Neoverrucotoxin subunit alpha	Fish	25	1.96e-12	66.2	uncharacterized protein LOC106158722 isoform X2 [Lingula anatina]	33.038	1.29e-43	170
TRINITY_DN21013_c3_g1_i2.p1	616	Neoverrucotoxin	SNTX/VTX toxin family	Toxin activity	Membrane-active	PF00386.21	C1q	5.9e-05	A0ZSK3	Neoverrucotoxin subunit alpha	Fish	21.495	2.64e-08	52.8	uncharacterized protein LOC106158722 isoform X2 [Lingula anatina]	34.049	9.37e-49	184
TRINITY_DN19135_c2_g2_i2.p1	616	Stonustoxin	SNTX/VTX toxin family	Toxin activity	Membrane-active	PF14662.6	KASH_CCD	9.1e-05	Q98989	Stonustoxin subunit alpha	Fish	23.577	2.35e-05	43.1	hypothetical protein X975_22811, partial [Stegodyphus mimosarum]	37.366	3.28e-65	228
TRINITY_DN22076_c7_g21_i4.p1	e 58	Stonustoxin	SNTX/VTX toxin family	Toxin activity	Membrane-active	PF00386.21	C1q	7.9e-08	Q98989	Stonustoxin subunit alpha	Fish	21.774	2.21e-08	53.1	hypothetical protein X975_22811, partial [Stegodyphus mimosarum]	39.286	1.38e-69	238
TRINITY_DN19306_c0_g1_i2.p1	575	Acetylcholinesterase	Acetylcholinesterase family	Acetylcholinesterase activity	Mixed function enzyme	PF00135.28	COesterase	5.2e-137	Q92035	Acetylcholinesterase	Snake	33.51	5.35e-93	293	neuroligin-4, X-linked-like [Orbicella faveolata]	38.869	6.11e-118	370
TRINITY_DN19306_c0_g1_i3.p1	88 g	Acetylcholinesterase	Acetylcholinesterase family	Acetylcholinesterase activity	Mixed function enzyme	PF00135.28	COesterase	1.5e-13	W4VSJ0	Acetylcholinesterase-1	Spider	41.791	7.39e-07	41.2	carboxylesterase/lipase family protein [Microbacterium sp. NEAU-LLE]	50	4.04e-11	67.8
TRINITY_DN19751_c0_g1_i1.p1	557	Acetylcholinesterase	Acetylcholinesterase family	Acetylcholinesterase activity	Mixed function enzyme	PF00135.28	COesterase	5.1e-150	Q92035	Acetylcholinesterase	Snake	35.455	1.28e-102	318	Cholinesterase [Exaiptasia pallida]	42.857	1.63e-124	387
TRINITY_DN21986_c0_g1_i12.p1	e 56	Acetylcholinesterase	Acetylcholinesterase family	Acetylcholinesterase activity	Mixed function enzyme	PF00135.28	COesterase	1.2e-146	Q92035	Acetylcholinesterase	Snake	33.512	5.09e-90	286	neuroligin-4, X-linked-like [Pocillopora damicornis]	37.393	2.08e-120	377
TRINITY_DN21986_c0_g1_i4.p1	495	Acetylcholinesterase	Acetylcholinesterase family	Acetylcholinesterase activity	Mixed function enzyme	PF00135.28	COesterase	3.1e-137	Q92035	Acetylcholinesterase	Snake	34.362	1.85e-80	258	neuroligin-4, X-linked-like [Orbicella faveolata]	37.397	3.52e-100	322
TRINITY_DN20991_c0_g3_i1.p1	216	Conodpine/PLA2	Phospholipase A2 family	Phospholipase A2 activity	Mixed function enzyme	PF09056.11	Phospholip_A2_3	5.6e-14	Q9TWL9	Conodipine-M alpha chain	Cone snail	43.284	4.09e-11	53.5	uncharacterized protein LOC110238528 [Exaiptasia pallida]	35.714	2.28e-19	90.9
TRINITY_DN20991_c0_g3_i3.p1	216	Conodpine/PLA2	Phospholipase A2 family	Phospholipase A2 activity	Mixed function enzyme	PF09056.11	Phospholip_A2_3	3e-14	Q9TWL9	Conodipine-M alpha chain	Cone snail	40.299	5.57e-11	53.1	Conodipine-M alpha chain [Stylophora pistillata]	39.655	1.38e-20	93.6
TRINITY_DN21924_c6_g1_i1.p1	175	Conodpine/PLA2	Phospholipase A2 family	Phospholipase A2 activity	Mixed function enzyme	PF09056.11	Phospholip_A2_3	4.6e-09	Q9TWL9	Conodipine-M alpha chain	Cone snail	45.161	8e-16	65.1	uncharacterized protein LOC110240946 [Exaiptasia pallida]	55.319	2.81e-52	174
TRINITY_DN5546_c0_g1_i1.p1	214	Conodpine/PLA2	Phospholipase A2 family	Phospholipase A2 activity	Mixed function enzyme	PF09056.11	Phospholip_A2_3	9.9e-12	Q9TWL9	Conodipine-M alpha chain	Cone snail	42.593	4.75e-09	48.1	hypothetical protein pdam_00017255 [Pocillopora damicornis]	39.831	6.91e-19	89
TRINITY_DN14890_c0_g1_i1.p1	526	L-amino-acid oxidase	Flavin monoamine oxidase family	L-amino-acid oxidase activity	Mixed function enzyme	PF01593.24	Amino_oxidase	4.8e-22	B5AR80	L-amino-acid oxidase (Fragment)	Snake	21.122	1.13e-06	47	uncharacterized protein LOC110252131 [Exaiptasia pallida]	51.116	6.18e-179	523
TRINITY_DN18455_c0_g1_i1.p1	536	L-amino-acid oxidase	Flavin monoamine oxidase family	L-amino-acid oxidase activity	Mixed function enzyme	PF01593.24	Amino_oxidase	3.9e-25	A8QL52	L-amino-acid oxidase	Snake	23.009	1e-06	47.4	LOW QUALITY PROTEIN: uncharacterized protein LOC110252130 [Exaiptasia pallida]	42.339	4.3e-128	393
TRINITY_DN18455_c0_g1_i2.p1	532	L-amino-acid oxidase	Flavin monoamine oxidase family	L-amino-acid oxidase activity	Mixed function enzyme	PF01593.24	Amino_oxidase	4.8e-21	X2JCV5	L-amino acid oxidase	Snake	43.103	4.1e-06	45.4	LOW QUALITY PROTEIN: uncharacterized protein LOC110252130 [Exaiptasia pallida]	42.706	4.11e-126	388
TRINITY_DN18455_c0_g1_i3.p1	535	L-amino-acid oxidase	Flavin monoamine oxidase family	L-amino-acid oxidase activity	Mixed function enzyme	PF01593.24	Amino_oxidase	2.7e-20	O93364	L-amino-acid oxidase	Snake	51.22	5.09e-06	45.1	LOW QUALITY PROTEIN: uncharacterized protein LOC110252130 [Exaiptasia pallida]	41.818	7.14e-125	385
TRINITY_DN21567_c1_g1_i2.p1	466	L-amino-acid oxidase	Flavin monoamine oxidase family	L-amino-acid oxidase activity	Mixed function enzyme	PF01593.24	Amino_oxidase	1.6e-58	A6MFL0	L-amino-acid oxidase	Snake	20.557	5.22e-12	63.5	polyamine oxidase 1-like [Orbicella faveolata]	47.186	3.32e-138	415
TRINITY_DN22093_c10_g1_i2.p1	e 46	L-amino-acid oxidase	Flavin monoamine oxidase family	L-amino-acid oxidase activity	Mixed function enzyme	PF01593.24	Amino_oxidase	5.9e-53	A6MFL0	L-amino-acid oxidase	Snake	23.346	8.65e-11	59.7	polyamine oxidase 1-like [Exaiptasia pallida]	46.358	6.61e-135	406
TRINITY_DN21757_c0_g2_i5.p1	358	Phospholipase D	Arthropod phospholipase D family	Lyase	Mixed function enzyme				E5D3Z8	Phospholipase D isoform 1	Spider	39.867	1.31e-63	201	RecName: Full=Phospholipase D isoform 1; Short=LlPLD1; Short=PLD1; AltName: Full=Dermonecrotic toxin; AltName: Full=Sphingomyelin phosphodiesterase D; Short=SMD; Short=SMase D; Short=Sphingomyelinase D; Flags: Precursor	39.867	1.29e-58	201
TRINITY_DN21757_c0_g2_i6.p1	358	Phospholipase D	Arthropod phospholipase D family	Lyase	Mixed function enzyme				E5D3Z8	Phospholipase D isoform 1	Spider	40.789	4.88e-62	197	RecName: Full=Phospholipase D isoform 1; Short=LlPLD1; Short=PLD1; AltName: Full=Dermonecrotic toxin; AltName: Full=Sphingomyelin phosphodiesterase D; Short=SMD; Short=SMase D; Short=Sphingomyelinase D; Flags: Precursor	40.789	4.79e-57	197
TRINITY_DN21757_c0_g3_i1.p1	362	Phospholipase D	Arthropod phospholipase D family	Lyase	Mixed function enzyme				Q27Q54	Phospholipase D LiSicTox-betaIA1ii	Spider	35.034	4.11e-59	189	loxtox protein [Loxosceles similis]	34	3.22e-54	190
TRINITY_DN21757_c0_g3_i2.p1	365	Phospholipase D	Arthropod phospholipase D family	Lyase	Mixed function enzyme				Q2XQ09	Phospholipase D LiSicTox-betaIA1i	Spider	34.694	2.5e-57	185	phospholipase D SdSicTox-betaIIB1bxii-like [Centruroides sculpturatus]	38.542	2.29e-53	188
TRINITY_DN21540_c4_g1_i1.p1	548	Phospholipase-B	Phospholipase B-like family	Phospholipase activity	Mixed function enzyme	PF04916.13 1	Phospholip_B	8e-179	F8J2D3	Phospholipase-B 81	Snake	48.106	2.45e-167	482	Putative phospholipase B-like 1 [Crassostrea gigas]	54.065	0	560
TRINITY_DN14899_c0_g1_i1.p1	401	Phspholipase A2	Phospholipase A2 family	Phospholipase A2 activity	Mixed function enzyme	PF05826.12	Phospholip_A2_2	7.7e-09	P00630	Phospholipase A2	Bee	34.615	9.15e-05	38.9	predicted protein [Nematostella vectensis]	30.337	6.42e-08	66.2
TRINITY_DN16059_c0_g1_i1.p1	467	Putative endothelial lipase	AB hydrolase superfamily	Heparin binding	Mixed function enzyme	PF00151.19	Lipase	2.1e-84	J3RZ81	Putative endothelial lipase	Snake	32.565	3.03e-51	177	pancreatic lipase-related protein 2-like isoform X2 [Pocillopora damicornis]	40.899	6.56e-102	322
TRINITY_DN16068_c0_g3_i2.p1	493	Putative endothelial lipase	AB hydrolase superfamily	Heparin binding	Mixed function enzyme	PF00151.19	Lipase	3.4e-89	J3RZ81	Putative endothelial lipase	Snake	31.842	4.18e-52	180	Pancreatic Triacylglyceride Lipase-like protein 1, partial [Aurelia aurita]	40.185	7.62e-113	350
TRINITY_DN18722_c0_g2_i2.p1	493	Putative endothelial lipase	AB hydrolase superfamily	Heparin binding	Mixed function enzyme	PF00151.19	Lipase	4.3e-86	J3RZ81	Putative endothelial lipase	Snake	33.708	8.32e-50	174	hypothetical protein LOTGIDRAFT_216931 [Lottia gigantea]	40.669	8.86e-73	248
TRINITY_DN21257_c0_g4_i7.p2	495	Putative endothelial lipase	AB hydrolase superfamily	Heparin binding	Mixed function enzyme	PF00151.19	Lipase	1.4e-83	J3RZ81	Putative endothelial lipase	Snake	33.994	1.86e-57	194	pancreatic lipase-related protein 2-like [Exaiptasia pallida]	35.903	6.6e-88	287
TRINITY_DN23227_c0_g1_i1.p1	481	Putative endothelial lipase	AB hydrolase superfamily	Heparin binding	Mixed function enzyme	PF00151.19	Lipase	1.3e-93	J3RZ81	Putative endothelial lipase	Snake	40.138	4.27e-59	199	pancreatic lipase-related protein 2-like [Orbicella faveolata]	41.913	2.26e-108	340
TRINITY_DN18995_c0_g1_i2.p1	410	Putative lysosomal acid lipase/cholesteryl ester hydrolase	AB hydrolase superfamily	Sterol esterase activity	Mixed function enzyme	PF04083.16	Abhydro_lipase	2.7e-25	J3SDX8	Putative lysosomal acid lipase/cholesteryl ester hydrolase	Snake	45.209	1.27e-126	367	gastric triacylglycerol lipase-like [Orbicella faveolata]	56.892	2.23e-160	466
TRINITY_DN18995_c0_g1_i3.p1	251	Putative lysosomal acid lipase/cholesteryl ester hydrolase	AB hydrolase superfamily	Sterol esterase activity	Mixed function enzyme	PF04083.16	Abhydro_lipase	1.1e-25	J3SDX8	Putative lysosomal acid lipase/cholesteryl ester hydrolase	Snake	52.427	7.6e-73	224	putative gastric triacylglycerol lipase [Apostichopus japonicus]	56.579	1.12e-86	273
TRINITY_DN19270_c0_g1_i1.p1	400	Putative lysosomal acid lipase/cholesteryl ester hydrolase	AB hydrolase superfamily	Sterol esterase activity	Mixed function enzyme	PF00561.20	Abhydrolase_1	2.9e-26	J3SDX8	Putative lysosomal acid lipase/cholesteryl ester hydrolase	Snake	44.949	3.07e-125	363	gastric triacylglycerol lipase-like [Orbicella faveolata]	55.443	7.7e-157	457
TRINITY_DN22113_c4_g9_i1.p1	415	Putative lysosomal acid lipase/cholesteryl ester hydrolase	AB hydrolase superfamily	Sterol esterase activity	Mixed function enzyme	PF00561.20	Abhydrolase_1	4.7e-26	J3SDX8	Putative lysosomal acid lipase/cholesteryl ester hydrolase	Snake	46.923	1.15e-125	365	gastric triacylglycerol lipase-like [Stylophora pistillata]	56.235	4.58e-164	476
TRINITY_DN17283_c0_g2_i1.p1	778	Venom phosphodiesterase	Nucleotide pyrophosphatase/phosphodiesterase family	Hydrolase activity	Mixed function enzyme	PF01663.22	Phosphodiest	4.3e-63	J3SBP3	Venom phosphodiesterase 2	Snake	32.3	1.85e-108	346	ectonucleotide pyrophosphatase/phosphodiesterase family member 3-like [Pocillopora damicornis]	36.68	3.67e-150	465
TRINITY_DN18951_c0_g1_i2.p1	758	Venom phosphodiesterase	Nucleotide pyrophosphatase/phosphodiesterase family	Hydrolase activity	Mixed function enzyme	PF01663.22	Phosphodiest	3.8e-74	J3SBP3	Venom phosphodiesterase 2	Snake	33.644	1.05e-118	372	ectonucleotide pyrophosphatase/phosphodiesterase family member 3-like [Pocillopora damicornis]	36.772	2.94e-161	493
TRINITY_DN20624_c4_g3_i1.p1	817	Venom phosphodiesterase	Nucleotide pyrophosphatase/phosphodiesterase family	Hydrolase activity	Mixed function enzyme	PF01663.22	Phosphodiest	6e-69	J3SBP3	Venom phosphodiesterase 2	Snake	32.446	7e-113	359	ectonucleotide pyrophosphatase/phosphodiesterase family member 3-like [Pocillopora damicornis]	37.922	1.91e-168	513
TRINITY_DN42099_c0_g1_i1.p1	432	Venom phosphodiesterase	Nucleotide pyrophosphatase/phosphodiesterase family	NADH pyrophosphatase activity	Mixed function enzyme	PF01663.22	Phosphodiest	6.7e-62	J3SEZ3	Venom phosphodiesterase 1	Snake	31.1	1.17e-52	185	ectonucleotide pyrophosphatase/phosphodiesterase family member 5-like [Orbicella faveolata]	44.318	1.47e-127	386
TRINITY_DN8847_c0_g1_i1.p1	451	Venom phosphodiesterase	Nucleotide pyrophosphatase/phosphodiesterase family	Hydrolase activity	Mixed function enzyme	PF01663.22	Phosphodiest	4.5e-80	J3SBP3	Venom phosphodiesterase 2	Snake	32.304	1.37e-65	221	ectonucleotide pyrophosphatase/phosphodiesterase family member 5-like [Orbicella faveolata]	42.797	4.45e-120	369
TRINITY_DN11426_c0_g2_i1.p1	299	Cysteine-rich venom protein	CRISP	Toxin activity	Neurotoxin	PF00188.26	CAP	3.5e-18	Q8UW11	Cysteine-rich venom protein 2	Snake	28.676	2.6e-09	52.8	uncharacterized protein LOC113680102 isoform X3 [Pocillopora damicornis]	38.153	1.03e-40	154
TRINITY_DN3491_c0_g1_i1.p1	190	Cysteine-rich venom protein	CRISP	Toxin activity	Neurotoxin	PF00188.26	CAP	2.5e-16	Q7YT83	Cysteine-rich venom protein	Cone snail	33.824	3.35e-12	59.7	predicted protein [Nematostella vectensis]	67.532	1.31e-61	207
TRINITY_DN924_c0_g1_i1.p1	144	Three-finger toxin	Snake three-finger toxin family	Toxin activity	Neurotoxin				/	Three-finger toxin	Coral				PREDICTED: three-finger toxin W-IV-like [Acropora digitifera]	40	2.1e-08	59.3
TRINITY_DN22030_c4_g9_i2.p1	428	Turripeptide	Conopeptide P-like superfamily	Serine-type endopeptidase inhibitor activity	Neurotoxin	PF07648.15	Kazal_2	8.1e-18	P0DKT1	Turripeptide Pal9.2	Cone snail	45.455	1.37e-06	42	follistatin-like isoform X1 [Limulus polyphemus]	33.03	2.15e-43	164
TRINITY_DN5735_c0_g1_i1.p1	102	Turripeptide	Conopeptide P-like superfamily	Serine-type endopeptidase inhibitor activity	Neurotoxin	PF07648.15	Kazal_2	4.2e-11	P0DKT1	Turripeptide Pal9.2	Cone snail	51.02	2.31e-10	48.5	ovomucoid-like [Exaiptasia pallida]	41.667	4.58e-09	58.5
TRINITY_DN7714_c0_g2_i1.p1	333	Turripeptide	Conopeptide P-like superfamily	Serine-type endopeptidase inhibitor activity	Neurotoxin	PF07648.15	Kazal_2	3.9e-10	P0DKM9	Turripeptide OL11-like (Fragment)	Cone snail	41.463	1.3e-05	38.1	agrin-like isoform X2 [Parasteatoda tepidariorum]	40	6.37e-08	65.9
TRINITY_DN18171_c0_g1_i3.p1	401	Kunitz-type serine protease inhibitor	Venom Kunitz-type family	Serine-type endopeptidase inhibitor activity	Protease Inhibitor	PF00014.23	Kunitz_BPTI	1.7e-36	Q6T269	Kunitz-type serine protease inhibitor bitisilin-3 (Fragment)	Snake	41.739	2.82e-27	102	papilin-like isoform X1 [Orbicella faveolata]	34.346	3.75e-64	224
TRINITY_DN7377_c0_g1_i1.p1	204	Kunitz-type serine protease inhibitor	Venom Kunitz-type family	Metalloendopeptidase inhibitor activity	Protease Inhibitor	PF00014.23	Kunitz_BPTI	4.8e-07	B4ESA4	Kunitz-type serine protease inhibitor PILP-3	Snake	31.148	1.27e-06	41.2	Spondin-1 [Trichinella patagoniensis]	28.889	2.36e-05	55.5
TRINITY_DN9002_c0_g1_i1.p1	107	Kunitz-type serine protease inhibitor	Venom Kunitz-type family	Serine-type endopeptidase inhibitor activity	Protease Inhibitor	PF00014.23	Kunitz_BPTI	1.1e-20	P00990	Kunitz-type serine protease inhibitor 2	Snake	53.846	2e-16	63.9	Kunitz domain-containing protein, putative [Ixodes scapularis]	52.83	8.02e-14	70.5
TRINITY_DN1263_c0_g1_i1.p1	214	U24-ctenitoxin-Pn1a	Protease inhibitor I31 family	Cysteine-type endopeptidase inhibitor activity	Protease Inhibitor	PF00086.18	Thyroglobulin_1+[table_venome_sum.xlsx]Sheet1!$B$10:$F$501	1.8e-50	P84032	U24-ctenitoxin-Pn1a	Spider	30.508	3.02e-14	63.5	equistatin-like isoform X2 [Stylophora pistillata]	45.116	1.29e-62	203

## Sheet: Isn
Transcript	Length	Peptide ID	Protein Family	GO - Molecular Function	Biological Funtion	Pfam_acc	Pfam_annot	Pfam_evalue	ToxProt_acc	ToxProt_top_hit	Organism	ToxProt_%	ToxProt_evalue	ToxProt_bitscore	NCBI_annot	NCBI_%	NCBI_evalue	NCBI_bitscore
TRINITY_DN21361_c7_g1_i1.p1	425	Venom acid phosphatase	Histidine acid phosphatase family.	Acid phosphatase activity	Allergen and innate immunity	PF00328.22	His_Phos_2	8.5e-24	Q5BLY5	Venom acid phosphatase Acph-1	Bee	24.5	9.23e-14	68.6	counting factor 60-like [Pocillopora damicornis]	44.917	1.81e-124	377
TRINITY_DN14078_c0_g1_i1.p1	199	Venom allergen	CRISP	Toxin activity	Allergen and innate immunity	PF00188.26	CAP	6.8e-24	Q2L6Z1	Venom allergen 5	Wasp	30.952	1e-12	60.8	ectin-like [Pocillopora damicornis]	36.634	2.18e-25	106
TRINITY_DN5879_c0_g1_i2.p1	321	Venom allergen	CRISP	Toxin activity	Allergen and innate immunity	PF00188.26	CAP	2.6e-23	A9YME1	Venom allergen 5	Wasp	30.481	3.03e-18	78.6	Golgi-associated plant pathogenesis-related protein 1 [Exaiptasia pallida]	41.146	2.8e-36	140
TRINITY_DN21507_c1_g1_i1.p1	437	Venom serine protease	Peptidase S1 family	Serine-type endopeptidase inhibitor activity	Allergen and innate immunity	PF00089.26	Trypsin	6.5e-59	Q8MQS8	Venom serine protease 34	Bee	33.684	2.39e-40	145	uncharacterized protein LOC111706633 [Eurytemora affinis]	60.87	5.52e-125	386
TRINITY_DN10262_c0_g2_i1.p1	491	Astacin-like metalloprotease toxin	Peptidase M12A	Metalloendopeptidase activity	Auxillary	PF01400.24	Astacin	1.7e-60	A0FKN6	Astacin-like metalloprotease toxin 1	Spider	34.928	1.63e-29	112	zinc metalloproteinase nas-4-like [Pocillopora damicornis]	38.575	2.05e-97	309
TRINITY_DN16695_c0_g1_i1.p1	277	Astacin-like metalloprotease toxin	Peptidase M12A	Metalloendopeptidase activity	Auxillary	PF01400.24	Astacin	6.9e-66	P0DM62	Astacin-like metalloprotease toxin 5 (Fragment)	Spider	42.484	1.27e-36	125	zinc metalloproteinase nas-6-like isoform X1 [Pocillopora damicornis]	41.762	7.62e-71	230
TRINITY_DN19458_c0_g1_i1.p1	343	Astacin-like metalloprotease toxin	Peptidase M12A	Metalloendopeptidase activity	Auxillary	PF01400.24	Astacin	6e-64	A0FKN6	Astacin-like metalloprotease toxin 1	Spider	36.975	6.35e-41	140	predicted protein [Nematostella vectensis]	41.758	3.44e-66	219
TRINITY_DN20126_c1_g1_i4.p1	653	Astacin-like metalloprotease toxin	Peptidase M12A	Metalloendopeptidase activity	Auxillary	PF01400.24	Astacin	1.8e-34	P0DM62	Astacin-like metalloprotease toxin 5 (Fragment)	Spider	33.508	7.92e-18	78.2	zinc metalloproteinase nas-14-like [Pocillopora damicornis]	31.457	7.01e-29	128
TRINITY_DN22063_c2_g1_i1.p1	493	Astacin-like metalloprotease toxin	Peptidase M12A	Metalloendopeptidase activity	Auxillary	PF01400.24	Astacin	6.8e-37	P0DM62	Astacin-like metalloprotease toxin 5 (Fragment)	Spider	33.149	9.94e-20	83.2	zinc metalloproteinase nas-4-like [Orbicella faveolata]	31.126	2.15e-31	133
TRINITY_DN13024_c0_g1_i1.p1	352	Glutaminyl-peptide cyclotransferase	Glutaminyl-peptide cyclotransferase family	Glutaminyl-peptide cyclotransferase activity	Auxillary	PF04389.17	Peptidase_M28	2.3e-41	Q90YA8	Glutaminyl-peptide cyclotransferase	Snake	45.588	1.92e-91	275	glutaminyl-peptide cyclotransferase-like [Stylophora pistillata]	48.936	2.42e-108	330
TRINITY_DN17792_c1_g2_i2.p1	496	Nematocyst expressed protein	Peptidase M12A	Metalloendopeptidase activity	Auxillary	PF01400.24	Astacin	4.1e-68	K7Z9Q9	Nematocyst expressed protein 6	Sea anemone	39.13	9.39e-44	152	zinc metalloproteinase nas-4-like [Pocillopora damicornis]	48.189	5.6e-99	312
TRINITY_DN17792_c1_g3_i1.p1	435	Nematocyst expressed protein	Peptidase M12A	Metalloendopeptidase activity	Auxillary	PF01400.24	Astacin	2.7e-66	K7Z9Q9	Nematocyst expressed protein 6	Sea anemone	39.655	2.03e-39	139	zinc metalloproteinase nas-4-like [Pocillopora damicornis]	47.126	8.14e-97	305
TRINITY_DN1936_c0_g1_i1.p1	335	Nematocyst expressed protein	Peptidase M12A	Metalloendopeptidase activity	Auxillary	PF01400.24	Astacin	7.7e-64	K7Z9Q9	Nematocyst expressed protein 6	Sea anemone	33.772	2.59e-37	131	zinc metalloproteinase nas-4-like isoform X1 [Orbicella faveolata]	48.473	3.35e-78	255
TRINITY_DN19988_c0_g1_i2.p1	727	Neprilysin	Peptidase M13 family	Metalloendopeptidase activity	Auxillary	PF05649.13	Peptidase_M13_N	1.3e-101	W4VS99	Neprilysin-1	Spider	28.993	8.84e-100	319	Endothelin-converting enzyme 1 [Exaiptasia pallida]	55.761	0	836
TRINITY_DN14789_c0_g1_i1.p1	324	Reticulocalbin	CREC family	Calcium ion binding	Auxillary	PF00036.32	EF-hand_1	1.8e-20	J3S9D9	Reticulocalbin-2	Snake	40.727	8.53e-65	203	calumenin-B-like [Orbicella faveolata]	59.012	1.99e-131	387
TRINITY_DN17062_c0_g2_i1.p1	343	Reticulocalbin	CREC family	Calcium ion binding	Auxillary	PF13499.6	EF-hand_7	1.9e-27	J3S9D9	Reticulocalbin-2	Snake	38.754	6.16e-58	186	calumenin-A-like [Exaiptasia pallida]	44.606	8.4e-90	281
TRINITY_DN20929_c3_g11_i2.p1	345	Reticulocalbin	CREC family	Calcium ion binding	Auxillary	PF00036.32	EF-hand_1	9.1e-21	J3S9D9	Reticulocalbin-2	Snake	28.516	5.22e-24	96.7	45 kDa calcium-binding protein-like [Orbicella faveolata]	52.825	1.24e-116	350
TRINITY_DN16009_c0_g1_i1.p1	112	Venom protein 302	Venom protein 302	Insulin-like growth factor binding	Auxillary	PF00219.18	IGFBP	2.2e-11	P0CJ14	Venom protein 302	Scorpion	44.444	5.23e-11	51.2	insulin-like growth factor-binding protein 2 [Stylophora pistillata]	39.175	3.3e-17	82.8
TRINITY_DN17816_c0_g1_i1.p1	161	C-type lectin lectoxin	True venom lectin family	Carbohydrate binding	Hemostatic and hemorrhagic	PF00059.21	Lectin_C	1.3e-20	A7X3Z0	C-type lectin lectoxin-Thr1	Snake	30.864	2.42e-15	65.5	PREDICTED: hepatic lectin-like [Nanorana parkeri]	42.857	4.08e-24	100
TRINITY_DN21540_c0_g4_i3.p1	3078	C-type lectin lectoxin	True venom lectin family	Carbohydrate binding	Hemostatic and hemorrhagic	PF00059.21	Lectin_C	1.7e-41	C6JUN9	C-type lectin	Snake	36.975	4.77e-19	82.8	C-type mannose receptor 2 [Exaiptasia pallida]	51.521	0	1082
TRINITY_DN17633_c0_g1_i3.p1	443	Coagualtion factor X	Peptidase S1 family	Serine-type endopeptidase activity	Hemostatic and hemorrhagic	PF00089.26	Trypsin	3.6e-61	Q4QXT9	Coagulation factor X	Snake	31.556	1.33e-27	110	transmembrane protease serine 9-like isoform X1 [Orbicella faveolata]	38.947	3.01e-78	267
TRINITY_DN21053_c2_g1_i1.p1	635	Coagualtion factor X	Peptidase S1 family	Serine-type endopeptidase activity	Hemostatic and hemorrhagic	PF00089.26	Trypsin	2.4e-71	Q4QXT9	Coagulation factor X	Snake	34.468	5.5e-39	146	uncharacterized protein LOC110253551 [Exaiptasia pallida]	47.508	1.03e-81	280
TRINITY_DN20280_c1_g1_i1.p1	334	Coagulation factor V	Multicopper oxidase family	Peptidase activator activity	Hemostatic and hemorrhagic	PF00754.25	F5_F8_type_C	2e-22	Q593B6	Coagulation factor V	Snake	32.716	2.21e-19	85.5	uncharacterized protein LOC110251818 [Exaiptasia pallida]	29.066	2.12e-25	114
TRINITY_DN18179_c0_g1_i1.p1	280	Ryncolin	Ficolin lectin family	Toxin activity	Hemostatic and hemorrhagic	PF00147.18	Fibrinogen_C	5.7e-79	D8VNS8	Ryncolin-2	Snake	47.465	3.49e-64	201	ryncolin-1-like isoform X1 [Exaiptasia pallida]	50.735	2.55e-97	296
TRINITY_DN18179_c0_g2_i1.p1	281	Ryncolin	Ficolin lectin family	Toxin activity	Hemostatic and hemorrhagic	PF00147.18	Fibrinogen_C	1e-79	D8VNT0	Ryncolin-4	Snake	49.083	6.89e-70	216	ryncolin-1-like isoform X1 [Exaiptasia pallida]	55.515	8.2e-110	328
TRINITY_DN18179_c0_g3_i1.p1	301	Ryncolin	Ficolin lectin family	Toxin activity	Hemostatic and hemorrhagic	PF00147.18	Fibrinogen_C	3.3e-82	D8VNT0	Ryncolin-4	Snake	51.402	2.58e-73	225	ryncolin-1-like isoform X1 [Exaiptasia pallida]	61.506	1.48e-101	308
TRINITY_DN19182_c0_g1_i1.p1	172	Snaclec	Snaclec family	Toxin activity	Hemostatic and hemorrhagic	PF00059.21	Lectin_C	4.2e-16	P81116	Snaclec alboaggregin-B subunit beta	Snake	28.571	1.76e-12	58.2	hypothetical protein AB205_0211680 [Rana catesbeiana]	33.333	3.78e-15	81.3
TRINITY_DN9564_c1_g1_i1.p1	383	Snake venom VEGF	PDGF/VEGF growth factor family	Growth factor activity	Hemostatic and hemorrhagic	PF00341.17	PDGF	6.5e-12	P83906	Vascular endothelial growth factor A	Snake	32.857	1.8e-05	41.2	predicted protein [Nematostella vectensis]	28.571	3.38e-25	114
TRINITY_DN17436_c0_g1_i1.p1	260	Veficolin-1	Ficolin lectin family	Toxin activity	Hemostatic and hemorrhagic	PF01391.18	Collagen	9.8e-23	E2IYB3	Veficolin-1 (Fragment)	Lizard	45.588	3.91e-07	45.8	collagen alpha-1(XXI) chain-like isoform X2 [Exaiptasia pallida]	33.893	3.42e-30	124
TRINITY_DN17709_c0_g1_i1.p1	216	Veficolin-1	Ficolin lectin family	Toxin activity	Hemostatic and hemorrhagic	PF01391.18	Collagen	4.9e-10	E2IYB3	Veficolin-1 (Fragment)	Lizard	44.828	6.32e-08	47.4	PREDICTED: collagen triple helix repeat-containing protein 1-like [Acropora digitifera]	54.737	2.79e-64	209
TRINITY_DN10089_c0_g1_i1.p1	331	Venom prothrombin activator (F5/F8 type C)	Peptidase S1 family	Peptidase activator activity	Hemostatic and hemorrhagic	PF00754.25	F5_F8_type_C	1.5e-24	Q7SZN0	Venom prothrombin activator pseutarin-C non-catalytic subunit	Snake	32.298	2.28e-17	79.3	PREDICTED: sushi, von Willebrand factor type A, EGF and pentraxin domain-containing protein 1-like isoform X5 [Acropora digitifera]	35.102	2.37e-32	138
TRINITY_DN17570_c0_g1_i1.p1	620	Venom prothrombin activator (F5/F8 type C)	Peptidase S1 family	Peptidase activator activity	Hemostatic and hemorrhagic	PF00754.25	F5_F8_type_C	2.4e-22	Q58L91	Venom prothrombin activator oscutarin-C non-catalytic subunit	Snake	37.333	4.56e-21	94.4	uncharacterized protein LOC113686367 [Pocillopora damicornis]	25.978	1.83e-47	187
TRINITY_DN21417_c2_g6_i1.p1	294	Venom prothrombin activator (F5/F8 type C)	Peptidase S1 family	Peptidase activator activity	Hemostatic and hemorrhagic	PF00754.25	F5_F8_type_C	1.9e-13	Q58L91	Venom prothrombin activator oscutarin-C non-catalytic subunit	Snake	31.792	1.73e-14	70.1	lactadherin-like [Orbicella faveolata]	27.758	3.4e-27	117
TRINITY_DN11065_c0_g2_i1.p1	708	Venom prothrombin activator (Trypsin)	Peptidase S1 family	Peptidase activator activity	Hemostatic and hemorrhagic	PF00089.26	Trypsin	5.1e-70	Q56VR3	Venom prothrombin activator pseutarin-C catalytic subunit	Snake	41.085	6.28e-48	172	complement factor B precursor [Nematostella vectensis]	41.86	1.45e-164	499
TRINITY_DN12569_c0_g1_i1.p1	310	Venom prothrombin activator (Trypsin)	Peptidase S1 family	Peptidase activator activity	Hemostatic and hemorrhagic	PF00089.26	Trypsin	3.6e-14	Q58L95	Venom prothrombin activator omicarin-C catalytic subunit	Snake	23.577	7.78e-05	40	PREDICTED: serine protease 23-like [Acropora digitifera]	43.29	1.5e-60	205
TRINITY_DN15468_c0_g1_i1.p1	299	Venom prothrombin activator (Trypsin)	Peptidase S1 family	Peptidase activator activity	Hemostatic and hemorrhagic	PF00089.26	Trypsin	3.1e-62	Q58L94	Venom prothrombin activator notecarin-D2	Snake	31.349	6.14e-33	122	transmembrane protease serine 9-like isoform X3 [Orbicella faveolata]	45.775	3.17e-87	272
TRINITY_DN17712_c0_g1_i1.p1	721	Venom prothrombin activator (Trypsin)	Peptidase S1 family	Peptidase activator activity	Hemostatic and hemorrhagic	PF00089.26	Trypsin	5.7e-75	Q58L93	Venom prothrombin activator porpharin-D	Snake	38.397	6.77e-47	169	coagulation factor X-like isoform X1 [Orbicella faveolata]	36.429	6.97e-125	395
TRINITY_DN17712_c0_g1_i2.p1	661	Venom prothrombin activator (Trypsin)	Peptidase S1 family	Peptidase activator activity	Hemostatic and hemorrhagic	PF00089.26	Trypsin	4.8e-75	Q58L93	Venom prothrombin activator porpharin-D	Snake	38.397	5.17e-47	168	coagulation factor X-like isoform X1 [Orbicella faveolata]	41.167	8.71e-146	447
TRINITY_DN19206_c0_g1_i1.p1	736	Zinc metalloproteinase-disintegrin	Venom metalloproteinase (M12B) family	Metalloendopeptidase activity	Hemostatic and hemorrhagic	PF13688.6	Reprolysin_5	1.2e-39	F8S108	Zinc metalloproteinase-disintegrin-like 4a	Snake	24.254	7.68e-24	102	hypothetical protein D910_12004 [Dendroctonus ponderosae]	41.713	0	543
TRINITY_DN21968_c2_g2_i1.p1	565	Acetylcholinesterase	Acetylcholinesterase family	Acetylcholinesterase activity	Mixed function enzyme	PF00135.28	COesterase	3.4e-146	Q92035	Acetylcholinesterase	Snake	33.091	2.93e-90	286	neuroligin-4, X-linked-like [Pocillopora damicornis]	37.117	1.03e-114	362
TRINITY_DN4386_c0_g1_i1.p1	541	Acetylcholinesterase	Acetylcholinesterase family	Acetylcholinesterase activity	Mixed function enzyme	PF00135.28	COesterase	7.3e-142	Q92035	Acetylcholinesterase	Snake	32.353	8.23e-86	274	Cholinesterase [Exaiptasia pallida]	36.775	4.35e-107	341
TRINITY_DN16820_c0_g2_i1.p1	234	Conodpine/PLA2	Phospholipase A2 family	Phospholipase A2 activity	Mixed function enzyme	PF09056.11	Phospholip_A2_3	1.8e-08	Q9TWL9	Conodipine-M alpha chain	Cone snail	45.455	2.01e-09	49.3	uncharacterized protein LOC110059110 isoform X2 [Orbicella faveolata]	38.806	7.62e-23	100
TRINITY_DN17227_c0_g1_i1.p1	248	Conodpine/PLA2	Phospholipase A2 family	Phospholipase A2 activity	Mixed function enzyme	PF09056.11	Phospholip_A2_3	1.7e-10	Q9TWL9	Conodipine-M alpha chain	Cone snail	40	2.13e-10	52	phospholipase A2 [Rhopilema esculentum]	34.815	2.08e-19	92
TRINITY_DN6453_c0_g1_i1.p1	221	Conodpine/PLA2	Phospholipase A2 family	Phospholipase A2 activity	Mixed function enzyme	PF09056.11	Phospholip_A2_3	4.9e-11	Q9TWL9	Conodipine-M alpha chain	Cone snail	43.636	2.23e-10	51.6	uncharacterized protein LOC110068159 [Orbicella faveolata]	36.242	3.98e-22	98.2
TRINITY_DN7890_c0_g1_i1.p1	123	Conodpine/PLA2	Phospholipase A2 family	Phospholipase A2 activity	Mixed function enzyme	PF09056.11	Phospholip_A2_3	7.1e-08	Q9TWL9	Conodipine-M alpha chain	Cone snail	42.029	1.96e-16	65.1	uncharacterized protein LOC111337718 [Stylophora pistillata]	57.303	1.12e-27	108
TRINITY_DN7890_c0_g2_i1.p1	172	Conodpine/PLA2	Phospholipase A2 family	Phospholipase A2 activity	Mixed function enzyme	PF09056.11	Phospholip_A2_3	1.3e-09	Q9TWL9	Conodipine-M alpha chain	Cone snail	42.029	1.4e-15	64.3	uncharacterized protein LOC113665910 [Pocillopora damicornis]	54.248	3.11e-52	173
TRINITY_DN13083_c0_g1_i1.p1	598	Gilatoxin	Peptidase S1 family	Serine-type endopeptidase inhibitor activity	Mixed function enzyme	PF00089.26	Trypsin	8.7e-49	P43685	Gilatoxin	Lizard	32.407	2.34e-21	89.4	transmembrane protease serine 9-like [Stylophora pistillata]	31.707	4.78e-58	221
TRINITY_DN19359_c0_g1_i1.p1	491	L-amino-acid oxidase	Flavin monoamine oxidase family	L-amino-acid oxidase activity	Mixed function enzyme	PF01593.24	Amino_oxidase	3.1e-60	A6MFL0	L-amino-acid oxidase	Snake	28.125	1.15e-18	84.7	polyamine oxidase 1-like [Orbicella faveolata]	45.928	3.17e-129	393
TRINITY_DN17991_c0_g1_i1.p1	554	Phospholipase-B	Phospholipase B-like family	Phospholipase activity	Mixed function enzyme	PF04916.13	Phospholip_B	1.7e-180	F8J2D3	Phospholipase-B 81	Snake	48.399	2.87e-173	498	Putative phospholipase B-like 1 [Crassostrea gigas]	53.204	0	549
TRINITY_DN21180_c0_g1_i2.p1	473	Phspholipase A2	Phospholipase A2 family	Phospholipase A2 activity	Mixed function enzyme	PF05826.12	Phospholip_A2_2	8.7e-10	Q9BMK4	Phospholipase A2	Bee	26.852	3.1e-05	40
TRINITY_DN19211_c0_g1_i1.p1	279	Putative endothelial lipase	AB hydrolase superfamily	Heparin binding	Mixed function enzyme	PF00151.19	Lipase	1.7e-64	J3RZ81	Putative endothelial lipase	Snake	39.779	2.32e-34	126	pancreatic lipase-related protein 2-like [Orbicella faveolata]	47.951	1.33e-63	216
TRINITY_DN16771_c0_g1_i1.p1	409	Putative lysosomal acid lipase/cholesteryl ester hydrolase	AB hydrolase superfamily	Sterol esterase activity	Mixed function enzyme	PF04083.16	Abhydro_lipase	2.5e-25	J3SDX8	Putative lysosomal acid lipase/cholesteryl ester hydrolase	Snake	46.419	3.29e-127	369	gastric triacylglycerol lipase-like [Stylophora pistillata]	54.726	4.78e-155	452
TRINITY_DN18441_c0_g1_i2.p1	396	Putative lysosomal acid lipase/cholesteryl ester hydrolase	AB hydrolase superfamily	Sterol esterase activity	Mixed function enzyme	PF00561.20	Abhydrolase_1	2.7e-29	J3SDX8	Putative lysosomal acid lipase/cholesteryl ester hydrolase	Snake	45.547	6.14e-128	370	gastric triacylglycerol lipase-like [Orbicella faveolata]	55.412	1.4e-154	451
TRINITY_DN20616_c0_g1_i2.p1	412	Putative lysosomal acid lipase/cholesteryl ester hydrolase	AB hydrolase superfamily	Sterol esterase activity	Mixed function enzyme	PF04083.16	Abhydro_lipase	2.8e-25	J3SDX8	Putative lysosomal acid lipase/cholesteryl ester hydrolase	Snake	46.597	2.56e-123	359	gastric triacylglycerol lipase-like [Stylophora pistillata]	55.61	4.78e-163	473
TRINITY_DN8688_c0_g1_i1.p1	181	Cysteine-rich venom protein	CRISP	Toxin activity	Neurotoxin	PF00188.26	CAP	3.3e-18	Q09GJ9	Cysteine-rich venom protein	Snake	30.065	1.48e-10	54.7	Golgi-associated plant pathogenesis-related protein 1 [Exaiptasia pallida]	48.387	3.62e-33	130
TRINITY_DN22084_c3_g36_i1.p1	141	Three-finger toxin	Snake three-finger toxin family	Toxin activity	Neurotoxin	PF00021.21	UPAR_LY6	3e-06	/	Three-finger toxin	Coral				PREDICTED: three-finger toxin W-IV-like [Acropora digitifera]	31.959	1.12e-08	59.7
TRINITY_DN18039_c0_g1_i1.p1	394	Kunitz-type serine protease inhibitor	Venom Kunitz-type family	Serine-type endopeptidase inhibitor activity	Protease Inhibitor	PF00014.23	Kunitz_BPTI	3.7e-37	Q6T269	Kunitz-type serine protease inhibitor bitisilin-3 (Fragment)	Snake	40.496	5.6e-26	98.6	papilin-like isoform X1 [Orbicella faveolata]	35.613	4.26e-70	239
TRINITY_DN18801_c0_g1_i1.p1	165	Kunitz-type serine protease inhibitor	Venom Kunitz-type family	Serine-type endopeptidase inhibitor activity	Protease Inhibitor	PF00014.23	Kunitz_BPTI	3e-22	Q6T6S5	Kunitz-type serine protease inhibitor bitisilin-2	Snake	49.057	1.66e-16	67	PREDICTED: early lactation protein-like isoform X1 [Acropora digitifera]	39.865	8.51e-24	100
TRINITY_DN40234_c0_g1_i1.p1	110	Kunitz-type serine protease inhibitor	Venom Kunitz-type family	Serine-type endopeptidase inhibitor activity	Protease Inhibitor	PF00014.23	Kunitz_BPTI	9.3e-18	P0DJ80	Kunitz-type U15-theraphotoxin-Hs1a	Spider	45.455	4.9e-11	51.2	collagen alpha-6(VI) chain isoform X1 [Electrophorus electricus]	45.763	9.02e-10	65.1

## Sheet: Pasb
Transcript	Length	Peptide ID	Protein Family	GO - Molecular Function	Biological Funtion	Pfam_acc	Pfam_annot	Pfam_evalue	ToxProt_acc	ToxProt_top_hit	Organism	ToxProt_%	ToxProt_evalue	ToxProt_bitscore	NCBI_annot	NCBI_%	NCBI_evalue	NCBI_bitscore
TRINITY_DN30224_c0_g1_i2.p1	862	CRISP/Allergen/PR-1	CRISP	CRISP	Allergen and innate immunity	PF00188.26	CAP	3.4e-16	W4VS53	CRISP/Allergen/PR-1	Spider	31.746	1.42e-07	50.8	uncharacterized protein LOC110240674 [Exaiptasia pallida]	59.259	2.28e-65	249
TRINITY_DN19529_c0_g1_i1.p1	432	Venom acid phosphatase	Histidine acid phosphatase family.	Acid phosphatase activity	Allergen and innate immunity	PF00328.22	His_Phos_2	2e-24	Q5BLY5	Venom acid phosphatase Acph-1	Bee	25	2.23e-13	67.4	counting factor 60-like [Pocillopora damicornis]	45.33	3.76e-131	394
TRINITY_DN21785_c0_g1_i1.p1	530	Venom allergen	CRISP	Toxin activity	Allergen and innate immunity	PF00188.26	CAP	1.5e-17	P86870	Venom allergen 5	Wasp	28.049	3.88e-11	59.3	Golgi-associated plant pathogenesis-related protein 1 [Stylophora pistillata]	60.116	7.64e-67	231
TRINITY_DN23921_c0_g1_i1.p1	284	Venom allergen	CRISP	Toxin activity	Allergen and innate immunity	PF00188.26	CAP	6e-24	A9YME1	Venom allergen 5	Wasp	30.233	8.26e-13	62.8	ectin-like isoform X1 [Stylophora pistillata]	46.099	1.58e-31	124
TRINITY_DN25068_c0_g1_i1.p1	243	Venom allergen	CRISP	Toxin activity	Allergen and innate immunity	PF00188.26	CAP	1.1e-14	P35785	Venom allergen 5	Wasp	33.898	2.79e-08	48.9	Golgi-associated plant pathogenesis-related protein 1-like [Stylophora pistillata]	51.121	1.6e-75	239
TRINITY_DN25825_c0_g1_i2.p1	478	Venom allergen	CRISP	Toxin activity	Allergen and innate immunity	PF00188.26	CAP	1.5e-14	P35779	Venom allergen 3	Ant	26.23	5.74e-09	52.4	cell wall protein PRY3-like isoform X4 [Mizuhopecten yessoensis]	39.106	5.78e-25	118
TRINITY_DN25918_c0_g3_i1.p1	321	Venom allergen	CRISP	Toxin activity	Allergen and innate immunity	PF00188.26	CAP	2.3e-23	A9YME1	Venom allergen 5	Wasp	27.962	6.05e-19	80.5	ectin-like isoform X1 [Stylophora pistillata]	58.389	1.41e-45	162
TRINITY_DN28076_c5_g1_i1.p1	199	Venom allergen	CRISP	Toxin activity	Allergen and innate immunity	PF00188.26	CAP	2.6e-23	P35781	Venom allergen 5.01	Wasp	34.848	8.04e-11	55.1	uncharacterized protein LOC113664140 [Pocillopora damicornis]	43.571	1.34e-26	116
TRINITY_DN29240_c0_g1_i1.p1	445	Venom allergen	CRISP	Toxin activity	Allergen and innate immunity	PF00188.26	CAP	1.7e-13	P35780	Venom allergen 5	Wasp	28.261	1.43e-10	57	predicted protein [Nematostella vectensis]	40	1.16e-23	106
TRINITY_DN30655_c0_g2_i4.p1	199	Venom allergen	CRISP	Toxin activity	Allergen and innate immunity	PF00188.26	CAP	3.8e-21	Q05108	Venom allergen 5	Wasp	32.52	4.85e-10	53.1	protein PRY2-like isoform X1 [Stylophora pistillata]	44.138	1.71e-25	111
TRINITY_DN31226_c3_g8_i1.p1	230	Venom allergen	CRISP	Toxin activity	Allergen and innate immunity	PF00188.26	CAP	2.5e-17	P35781	Venom allergen 5.01	Wasp	24.026	1.12e-08	49.7	Golgi-associated plant pathogenesis-related protein 1 [Exaiptasia pallida]	53.448	8.8e-53	179
TRINITY_DN31226_c3_g8_i3.p1	244	Venom allergen	CRISP	Toxin activity	Allergen and innate immunity	PF00188.26	CAP	2.7e-17	P35781	Venom allergen 5.01	Wasp	24.026	1.47e-08	49.7	Golgi-associated plant pathogenesis-related protein 1 [Exaiptasia pallida]	53.448	1.09e-52	179
TRINITY_DN31715_c0_g1_i1.p1	505	Venom allergen	CRISP	Toxin activity	Allergen and innate immunity	PF00188.26	CAP	2.7e-08	Q05110	Venom allergen 5	Wasp	28.07	7.08e-05	40.4	PREDICTED: cell wall protein PRY3-like [Hydra vulgaris]	32.432	1.33e-12	82.4
TRINITY_DN34258_c3_g4_i3.p1	305	Venom allergen	CRISP	Toxin activity	Allergen and innate immunity	PF00188.26	CAP	2.3e-22	B2MVK7	Venom allergen 5	Wasp	35.606	3.84e-12	60.8	Golgi-associated plant pathogenesis-related protein 1 [Exaiptasia pallida]	46.835	5.76e-54	185
TRINITY_DN27505_c0_g1_i1.p1	352	Venom protease	Peptidase S1 family	Serine-type endopeptidase inhibitor activity	Allergen and innate immunity	PF00089.26	Trypsin	5.4e-77	Q7M4I3	Venom protease	Bee	37.288	6.64e-46	153	plasma kallikrein-like [Pocillopora damicornis]	48.725	9.16e-108	330
TRINITY_DN29731_c0_g2_i1.p1	301	Venom protease	Peptidase S1 family	Serine-type endopeptidase inhibitor activity	Allergen and innate immunity	PF00089.26	Trypsin	1e-39	Q7M4I3	Venom protease	Bee	30.769	4.5e-30	110	hypothetical protein CCH79_00017462 [Gambusia affinis]	34.866	5.11e-36	141
TRINITY_DN34036_c1_g1_i1.p1	319	Venom protease	Peptidase S1 family	Serine-type endopeptidase inhibitor activity	Allergen and innate immunity	PF00089.26	Trypsin	1.3e-35	Q7M4I3	Venom protease	Bee	29.741	1.02e-22	91.3	PREDICTED: tryptase-2-like [Lepisosteus oculatus]	35.165	7.9e-31	127
TRINITY_DN26064_c0_g1_i1.p1	454	Venom serine carboxypeptidase	Peptidase S10 family	Serine-type carboxypeptidase activity	Allergen and innate immunity	PF00450.22	Peptidase_S10	9.4e-88	C9WMM5	Venom serine carboxypeptidase	Bee	29.197	6.47e-50	172	hypothetical protein pdam_00006251 [Pocillopora damicornis]	67.303	0	594
TRINITY_DN24495_c0_g1_i1.p1	408	Venom serine protease	Peptidase S1 family	Peptidase activator activity	Allergen and innate immunity	PF00089.26	Trypsin	3.3e-30	B5U2W0	Venom serine protease Bi-VSP	Bee	27.957	4.25e-15	72	PREDICTED: brain-specific serine protease 4 [Orycteropus afer afer]	31.834	6e-25	114
TRINITY_DN25264_c0_g1_i1.p1	421	Venom serine protease	Peptidase S1 family	Peptidase activator activity	Allergen and innate immunity	PF00089.26	Trypsin	1.6e-29	B5U2W0	Venom serine protease Bi-VSP	Bee	28.669	2.05e-18	82.4	serine protease 27-like isoform X1 [Maylandia zebra]	33.451	5.43e-29	124
TRINITY_DN28901_c0_g1_i1.p1	412	Venom serine protease	Peptidase S1 family	Peptidase activator activity	Allergen and innate immunity	PF00089.26	Trypsin	6.3e-25	B5U2W0	Venom serine protease Bi-VSP	Bee	26.695	3.93e-14	69.3	uncharacterized protein LOC111619355 [Centruroides sculpturatus]	28.866	9.49e-17	94
TRINITY_DN29911_c0_g1_i1.p1	403	Venom serine protease	Peptidase S1 family	Peptidase activator activity	Allergen and innate immunity	PF00089.26	Trypsin	2e-33	B5U2W0	Venom serine protease Bi-VSP	Bee	31.022	4.03e-21	90.1	putative Trypsin [Candidatus Contendobacter odensis Run_B_J11]	32.558	2.45e-24	115
TRINITY_DN32597_c6_g1_i2.p1	432	Venom serine protease	Peptidase S1 family	Peptidase activator activity	Allergen and innate immunity	PF00089.26	Trypsin	2.3e-35	B5U2W0	Venom serine protease Bi-VSP	Bee	28.698	8.45e-21	89.4	venom protease-like [Cryptotermes secundus]	30.108	6.41e-24	112
TRINITY_DN33994_c5_g3_i1.p1	778	Venom serine protease	Peptidase S1 family	Peptidase activator activity	Allergen and innate immunity	PF00089.26	Trypsin	2.1e-65	B5U2W0	Venom serine protease Bi-VSP	Bee	32.982	1.46e-35	134	PREDICTED: chymotrypsin-like elastase family member 2A [Acropora digitifera]	47.945	4.08e-88	291
TRINITY_DN12844_c0_g1_i1.p1	403	Astacin-like metalloprotease toxin	Peptidase M12A	Metalloendopeptidase activity	Auxillary	PF01400.24	Astacin	4.4e-28	P0DM62	Astacin-like metalloprotease toxin 5 (Fragment)	Spider	39.216	4.34e-14	66.6	predicted protein [Nematostella vectensis]	50	1.57e-20	98.6
TRINITY_DN22746_c0_g1_i1.p1	476	Astacin-like metalloprotease toxin	Peptidase M12A	Metalloendopeptidase activity	Auxillary	PF01400.24	Astacin	7.7e-62	A0FKN6	Astacin-like metalloprotease toxin 1	Spider	35.714	7.65e-37	132	zinc metalloproteinase nas-4-like [Pocillopora damicornis]	49.211	3.92e-128	387
TRINITY_DN25225_c0_g2_i1.p1	275	Astacin-like metalloprotease toxin	Peptidase M12A	Metalloendopeptidase activity	Auxillary	PF01400.24	Astacin	2.4e-63	P0DM62	Astacin-like metalloprotease toxin 5 (Fragment)	Spider	40.606	1.16e-35	122	zinc metalloproteinase nas-6-like isoform X2 [Pocillopora damicornis]	43.333	8.36e-69	223
TRINITY_DN30581_c0_g1_i1.p1	680	Astacin-like metalloprotease toxin	Peptidase M12A	Metalloendopeptidase activity	Auxillary	PF01400.24	Astacin	1.7e-63	A0FKN6	Astacin-like metalloprotease toxin 1	Spider	34.545	1.92e-32	122	Zinc metalloproteinase nas-15 [Exaiptasia pallida]	46.799	0	570
TRINITY_DN31071_c0_g1_i3.p1	780	Astacin-like metalloprotease toxin	Peptidase M12A	Metalloendopeptidase activity	Auxillary	PF01400.24	Astacin	2e-58	A0FKN6	Astacin-like metalloprotease toxin 1	Spider	31.884	1.14e-27	109	uncharacterized protein LOC111342539 [Stylophora pistillata]	38.401	1.78e-156	484
TRINITY_DN31672_c0_g1_i1.p1	1082	Astacin-like metalloprotease toxin	Peptidase M12A	Metalloendopeptidase activity	Auxillary	PF01400.24	Astacin	8.6e-65	A0FKN6	Astacin-like metalloprotease toxin 1	Spider	39.111	3.39e-36	134	MAM and LDL-receptor class A domain-containing protein 2-like [Orbicella faveolata]	36.842	1.77e-65	242
TRINITY_DN32249_c4_g5_i3.p1	484	Astacin-like metalloprotease toxin	Peptidase M12A	Metalloendopeptidase activity	Auxillary	PF01400.24	Astacin	2.7e-55	A0FKN6	Astacin-like metalloprotease toxin 1	Spider	32.906	4.43e-30	114	zinc metalloproteinase nas-6-like [Pocillopora damicornis]	53.893	1.48e-172	503
TRINITY_DN32351_c0_g1_i1.p1	468	Astacin-like metalloprotease toxin	Peptidase M12A	Metalloendopeptidase activity	Auxillary	PF01400.24	Astacin	1.6e-35	P0DM62	Astacin-like metalloprotease toxin 5 (Fragment)	Spider	33.702	3.62e-21	87	PREDICTED: astacin-like metalloprotease toxin 5 [Acropora digitifera]	34.211	2.89e-31	131
TRINITY_DN28069_c8_g4_i1.p1	350	Glutaminyl-peptide cyclotransferase	Glutaminyl-peptide cyclotransferase family	Glutaminyl-peptide cyclotransferase activity	Auxillary	PF04389.17	Peptidase_M28	5.2e-42	Q90YA8	Glutaminyl-peptide cyclotransferase	Snake	46.199	4.59e-95	283	glutaminyl-peptide cyclotransferase-like [Stylophora pistillata]	52.761	1.8e-114	345
TRINITY_DN11973_c0_g1_i1.p1	852	Nematocyst expressed protein	Peptidase M12A	Metalloendopeptidase activity	Auxillary	PF01400.24	Astacin	1.4e-57	K7Z9Q9	Nematocyst expressed protein 6	Sea anemone	36.052	2.54e-32	123	uncharacterized protein LOC110062843 isoform X2 [Orbicella faveolata]	37.667	8e-180	551
TRINITY_DN14091_c0_g1_i1.p1	1064	Nematocyst expressed protein	Peptidase M12A	Metalloendopeptidase activity	Auxillary	PF01400.24	Astacin	2.5e-64	K7Z9Q9	Nematocyst expressed protein 6	Sea anemone	38.679	3.43e-38	140	Zinc metalloproteinase nas-6 [Exaiptasia pallida]	43.243	0	556
TRINITY_DN14091_c0_g1_i2.p2	349	Nematocyst expressed protein	Peptidase M12A	Metalloendopeptidase activity	Auxillary	PF01400.24	Astacin	3.4e-65	K7Z9Q9	Nematocyst expressed protein 6	Sea anemone	38.679	1.73e-39	137	uncharacterized protein LOC110045259 [Orbicella faveolata]	57.576	3.69e-104	338
TRINITY_DN16728_c0_g1_i2.p1	465	Nematocyst expressed protein	Peptidase M12A	Metalloendopeptidase activity	Auxillary	PF01400.24	Astacin	2.1e-62	K7Z9Q9	Nematocyst expressed protein 6	Sea anemone	36.975	8.49e-41	144	zinc metalloproteinase nas-4-like [Pocillopora damicornis]	37.849	9.49e-90	287
TRINITY_DN22557_c0_g2_i1.p1	340	Nematocyst expressed protein	Peptidase M12A	Metalloendopeptidase activity	Auxillary	PF01400.24	Astacin	8.4e-65	K7Z9Q9	Nematocyst expressed protein 6	Sea anemone	36.752	1.39e-40	140	zinc metalloproteinase nas-4-like isoform X1 [Orbicella faveolata]	51.562	2.71e-81	263
TRINITY_DN23928_c0_g1_i1.p1	317	Nematocyst expressed protein	Peptidase M12A	Metalloendopeptidase activity	Auxillary	PF01400.24	Astacin	6.3e-67	K7Z9Q9	Nematocyst expressed protein 6	Sea anemone	34.701	5.06e-43	146	blastula protease 10-like [Stylophora pistillata]	46.203	3.21e-90	280
TRINITY_DN24592_c0_g1_i1.p1	339	Nematocyst expressed protein	Peptidase M12A	Metalloendopeptidase activity	Auxillary	PF01400.24	Astacin	1.8e-58	K7Z9Q9	Nematocyst expressed protein 6	Sea anemone	40.359	6.13e-57	182	uncharacterized protein LOC110246925 [Exaiptasia pallida]	45.338	4.43e-87	288
TRINITY_DN27008_c0_g1_i1.p1	335	Nematocyst expressed protein	Peptidase M12A	Metalloendopeptidase activity	Auxillary	PF01400.24	Astacin	1.4e-59	K7Z9Q9	Nematocyst expressed protein 6	Sea anemone	38.938	6.92e-50	164	uncharacterized protein LOC110246925 [Exaiptasia pallida]	43.354	8.08e-80	268
TRINITY_DN27795_c0_g1_i1.p1	382	Nematocyst expressed protein	Peptidase M12A	Metalloendopeptidase activity	Auxillary	PF01400.24	Astacin	2.8e-62	K7Z9Q9	Nematocyst expressed protein 6	Sea anemone	41.518	2.8e-49	164	blastula protease 10-like [Exaiptasia pallida]	48.594	4.22e-66	219
TRINITY_DN29126_c0_g3_i1.p1	386	Nematocyst expressed protein	Peptidase M12A	Metalloendopeptidase activity	Auxillary	PF01400.24	Astacin	6e-62	K7Z9Q9	Nematocyst expressed protein 6	Sea anemone	39.076	1.5e-43	149	zinc metalloproteinase nas-15-like [Exaiptasia pallida]	46.774	9.78e-66	220
TRINITY_DN29612_c0_g1_i1.p1	388	Nematocyst expressed protein	Peptidase M12A	Metalloendopeptidase activity	Auxillary	PF01400.24	Astacin	3.5e-68	K7Z9Q9	Nematocyst expressed protein 6	Sea anemone	30.116	2.52e-33	122	PREDICTED: zinc metalloproteinase nas-15-like [Acropora digitifera]	47.522	5.43e-100	310
TRINITY_DN28334_c1_g1_i1.p1	710	Neprilysin	Peptidase M13 family	Metalloendopeptidase activity	Auxillary	PF05649.13	Peptidase_M13_N	1.5e-87	W4VS99	Neprilysin-1	Spider	30.864	1.09e-131	402	PREDICTED: neprilysin-2 [Crassostrea gigas]	34.903	2.53e-152	470
TRINITY_DN28493_c0_g1_i1.p1	758	Neprilysin	Peptidase M13 family	Metalloendopeptidase activity	Auxillary	PF05649.13	Peptidase_M13_N	4.3e-95	W4VS99	Neprilysin-1	Spider	27.461	1.57e-119	372	endothelin-converting enzyme homolog [Exaiptasia pallida]	36.948	7.37e-179	540
TRINITY_DN29000_c2_g1_i1.p1	726	Neprilysin	Peptidase M13 family	Metalloendopeptidase activity	Auxillary	PF05649.13	Peptidase_M13_N	5.7e-101	W4VS99	Neprilysin-1	Spider	29.178	2.22e-103	329	Endothelin-converting enzyme 1 [Exaiptasia pallida]	57.267	0	842
TRINITY_DN22052_c0_g1_i1.p1	324	Reticulocalbin	CREC family	Calcium ion binding	Auxillary	PF00036.32	EF-hand_1	1e-24	J3S9D9	Reticulocalbin-2	Snake	41.455	4.17e-68	211	PREDICTED: calumenin isoform X2 [Callorhinchus milii]	62.461	5.71e-138	402
TRINITY_DN24978_c0_g1_i1.p1	326	Reticulocalbin	CREC family	Calcium ion binding	Auxillary	PF00036.32	EF-hand_1	6.2e-30	J3S9D9	Reticulocalbin-2	Snake	31.837	1.18e-36	130	predicted protein [Nematostella vectensis]	36.531	6.35e-45	164
TRINITY_DN30513_c0_g3_i1.p1	341	Reticulocalbin	CREC family	Calcium ion binding	Auxillary	PF00036.32	EF-hand_1	1.1e-29	J3S9D9	Reticulocalbin-2	Snake	38.351	1.1e-57	185	calumenin-A-like [Exaiptasia pallida]	47.041	2.57e-97	300
TRINITY_DN25552_c1_g1_i1.p1	109	Venom protein 302	Venom protein 302	Insulin-like growth factor binding	Auxillary	PF00219.18	IGFBP	4.3e-11	P0CJ14	Venom protein 302	Scorpion	39.683	2.97e-10	49.3	insulin-like growth factor-binding protein 2 [Stylophora pistillata]	40.625	7.99e-15	76.6
TRINITY_DN27201_c0_g1_i1.p1	652	Blarina Toxin	Peptidase S1 family	Serine-type endopeptidase inhibitor activity	Hemostatic and hemorrhagic	PF00089.26	Trypsin	1.6e-46	Q76B45	Blarina toxin	Shrew	29.06	2.09e-24	99.8	Transmembrane protease serine 5 [Exaiptasia pallida]	31.34	5e-53	204
TRINITY_DN14951_c0_g1_i1.p1	260	C-type lectin lectoxin	True venom lectin family	Carbohydrate binding	Hemostatic and hemorrhagic	PF00059.21	Lectin_C	1.8e-21	A7X3Z4	C-type lectin lectoxin-Lio1	Snake	37.692	9.43e-22	85.1	neurocan core protein-like [Oncorhynchus tshawytscha]	39.568	1.33e-27	118
TRINITY_DN23930_c0_g1_i1.p1	253	C-type lectin lectoxin	True venom lectin family	Carbohydrate binding	Hemostatic and hemorrhagic	PF00059.21	Lectin_C	5e-21	A7X3Z7	C-type lectin lectoxin-Lio2	Snake	36.923	1.46e-21	84.7	type-2 ice-structuring protein-like isoform X1 [Amphiprion ocellaris]	38.732	1.7e-23	103
TRINITY_DN33105_c0_g1_i10.p1	802	C-type lectin lectoxin	True venom lectin family	Carbohydrate binding	Hemostatic and hemorrhagic	PF00059.21	Lectin_C	5.4e-21	A7X401	C-type lectin lectoxin-Lei1	Snake	29.104	1.26e-14	68.6	uncharacterized protein LOC113685588 isoform X2 [Pocillopora damicornis]	48.615	2.58e-109	360
TRINITY_DN29984_c0_g1_i1.p1	847	Coagualtion factor X	Peptidase S1 family	Serine-type endopeptidase activity	Hemostatic and hemorrhagic	PF00089.26	Trypsin	5.8e-65	Q4QXT9	Coagulation factor X	Snake	31.773	1.37e-36	140	elastase-1-like, partial [Pocillopora damicornis]	54.51	1.93e-90	298
TRINITY_DN32030_c0_g1_i1.p1	1422	Coagualtion factor X	Peptidase S1 family	Serine-type endopeptidase activity	Hemostatic and hemorrhagic	PF00089.26	Trypsin	6.6e-66	Q4QXT9	Coagulation factor X	Snake	37.143	3.35e-39	149	Prothrombin, partial [Exaiptasia pallida]	47.101	0	604
TRINITY_DN20878_c1_g1_i1.p1	318	Coagulation factor V	Multicopper oxidase family	Peptidase activator activity	Hemostatic and hemorrhagic	PF00754.25	F5_F8_type_C	1.5e-16	Q593B6	Coagulation factor V	Snake	26.457	4.29e-13	66.2	Neurogenic locus Notch protein [Stylophora pistillata]	37.339	5.91e-37	151
TRINITY_DN21429_c0_g1_i1.p1	767	Coagulation factor V	Multicopper oxidase family	Peptidase activator activity	Hemostatic and hemorrhagic	PF00754.25	F5_F8_type_C	4.7e-42	Q593B6	Coagulation factor V	Snake	28.313	1.73e-24	105	predicted protein [Nematostella vectensis]	38.245	1.86e-59	221
TRINITY_DN30819_c2_g1_i1.p1	665	Coagulation factor V	Multicopper oxidase family	Peptidase activator activity	Hemostatic and hemorrhagic	PF00754.25	F5_F8_type_C	1.4e-36	Q593B6	Coagulation factor V	Snake	29.846	5.25e-28	116	neuropilin-1-like [Pocillopora damicornis]	36.145	9.24e-152	463
TRINITY_DN30843_c0_g1_i1.p1	1541	Coagulation factor V	Multicopper oxidase family	Peptidase activator activity	Hemostatic and hemorrhagic	PF00754.25	F5_F8_type_C	6.4e-50	Q593B6	Coagulation factor V	Snake	29.091	5.64e-33	135	Adhesion G-protein coupled receptor G4 [Exaiptasia pallida]	39.793	0	899
TRINITY_DN31063_c0_g2_i2.p1	315	Coagulation factor V	Multicopper oxidase family	Peptidase activator activity	Hemostatic and hemorrhagic	PF00754.25	F5_F8_type_C	9.3e-09	Q593B6	Coagulation factor V	Snake	32.335	1.96e-17	79.3	lactadherin-like [Orbicella faveolata]	28.84	7.85e-35	138
TRINITY_DN31681_c3_g3_i1.p1	359	Coagulation factor V	Multicopper oxidase family	Peptidase activator activity	Hemostatic and hemorrhagic	PF00754.25	F5_F8_type_C	1.2e-23	Q593B6	Coagulation factor V	Snake	33.129	5.88e-20	87.8	PREDICTED: EGF-like repeat and discoidin I-like domain-containing protein 3 isoform X2 [Acropora digitifera]	30.132	8.45e-24	110
TRINITY_DN31822_c2_g11_i2.p1	766	Coagulation factor X-activating enzyme heavy chain	Venom metalloproteinase (M12B) family	Metalloendopeptidase activity	Hemostatic and hemorrhagic	PF01421.19	Reprolysin	8.1e-44	Q7T04	Coagulation factor X-activating enzyme heavy chain	Snake	30.102	1.82e-77	258	disintegrin and metalloproteinase domain-containing protein 9 isoform X1 [Lingula anatina]	30.207	2.25e-97	337
TRINITY_DN13207_c0_g2_i1.p1	156	Galactose-specific lectin	True venom lectin family	Carbohydrate binding	Hemostatic and hemorrhagic	PF00059.21	Lectin_C	2.3e-22	Q66S03	Galactose-specific lectin nattectin	Fish	29.787	5.33e-18	72.4	CD209 antigen-like protein A [Oreochromis niloticus]	37.5	8.65e-26	105
TRINITY_DN18450_c0_g1_i1.p1	182	Galactose-specific lectin	True venom lectin family	Carbohydrate binding	Hemostatic and hemorrhagic	PF00059.21	Lectin_C	3.7e-26	Q66S03	Galactose-specific lectin nattectin	Fish	33.566	2.85e-24	89.7	PREDICTED: macrophage mannose receptor 1-like [Acropora digitifera]	39.583	8.59e-26	110
TRINITY_DN28326_c0_g1_i1.p1	153	Galactose-specific lectin	True venom lectin family	Carbohydrate binding	Hemostatic and hemorrhagic	PF00059.21	Lectin_C	5.6e-20	Q66S03	Galactose-specific lectin nattectin	Fish	35	8.43e-17	69.3	neurocan core protein isoform X3 [Chrysemys picta bellii]	37.313	2.16e-16	85.9
TRINITY_DN28326_c0_g1_i2.p1	153	Galactose-specific lectin	True venom lectin family	Carbohydrate binding	Hemostatic and hemorrhagic	PF00059.21	Lectin_C	9.7e-19	Q66S03	Galactose-specific lectin nattectin	Fish	35.088	3.96e-16	67.4	Macrophage mannose receptor 1, partial [Ophiophagus hannah]	39.416	2.81e-16	85.5
TRINITY_DN28326_c0_g1_i3.p1	154	Galactose-specific lectin	True venom lectin family	Carbohydrate binding	Hemostatic and hemorrhagic	PF00059.21	Lectin_C	1.6e-19	Q66S03	Galactose-specific lectin nattectin	Fish	30.631	2.56e-10	52	PREDICTED: LOW QUALITY PROTEIN: macrophage mannose receptor 1-like [Branchiostoma belcheri]	39.231	4.52e-14	79
TRINITY_DN28326_c0_g1_i4.p1	154	Galactose-specific lectin	True venom lectin family	Carbohydrate binding	Hemostatic and hemorrhagic	PF00059.21	Lectin_C	3.8e-19	Q66S03	Galactose-specific lectin nattectin	Fish	35.652	4.15e-15	64.7	Macrophage mannose receptor 1, partial [Ophiophagus hannah]	39.855	1.99e-15	82.8
TRINITY_DN29093_c0_g1_i2.p1	634	Galactose-specific lectin	True venom lectin family	Carbohydrate binding	Hemostatic and hemorrhagic	PF00059.21	Lectin_C	2.4e-17	Q66S03	Galactose-specific lectin nattectin	Fish	28.125	3.63e-15	69.7	PREDICTED: uncharacterized protein LOC107332947 [Acropora digitifera]	30.303	9.91e-46	177
TRINITY_DN7249_c0_g1_i1.p1	160	Galactose-specific lectin	True venom lectin family	Carbohydrate binding	Hemostatic and hemorrhagic	PF00059.21	Lectin_C	1.5e-16	Q66S03	Galactose-specific lectin nattectin	Fish	30.625	2.91e-20	78.6	macrophage mannose receptor 1-like [Danio rerio]	38.509	8.97e-22	101
TRINITY_DN7481_c0_g1_i1.p1	169	Galactose-specific lectin	True venom lectin family	Carbohydrate binding	Hemostatic and hemorrhagic	PF00059.21	Lectin_C	8.5e-23	Q66S03	Galactose-specific lectin nattectin	Fish	26.061	8.63e-13	59.3	hepatic lectin-like isoform X2 [Pseudonaja textilis]	34.756	2.9e-21	94.4
TRINITY_DN24483_c0_g2_i1.p1	284	Ryncolin	Ficolin lectin family	Toxin activity	Hemostatic and hemorrhagic	PF00147.18	Fibrinogen_C	5.8e-77	D8VNT0	Ryncolin-4	Snake	52.133	5.93e-69	213	ryncolin-4-like isoform X3 [Exaiptasia pallida]	59.426	2.72e-93	286
TRINITY_DN27242_c0_g1_i1.p1	339	Ryncolin	Ficolin lectin family	Toxin activity	Hemostatic and hemorrhagic	PF00147.18	Fibrinogen_C	1.4e-62	D8VNT0	Ryncolin-4	Snake	48.095	1.29e-54	178	ficolin-2-like [Pocillopora damicornis]	44.118	1.83e-73	240
TRINITY_DN31627_c0_g2_i1.p1	411	Ryncolin	Ficolin lectin family	Toxin activity	Hemostatic and hemorrhagic	PF00147.18	Fibrinogen_C	6.4e-51	D8VNT0	Ryncolin-4	Snake	42.105	1.59e-37	135	ficolin-1-like [Orbicella faveolata]	35.443	1.07e-58	206
TRINITY_DN31810_c4_g1_i3.p1	148	Ryncolin	Ficolin lectin family	Toxin activity	Hemostatic and hemorrhagic	PF00147.18	Fibrinogen_C	3.6e-51	D8VNT0	Ryncolin-4	Snake	50	1.45e-40	135	PREDICTED: hemicentin-2-like [Acropora digitifera]	63.433	2.08e-55	193
TRINITY_DN32807_c0_g2_i1.p1	349	Ryncolin	Ficolin lectin family	Toxin activity	Hemostatic and hemorrhagic	PF00147.18	Fibrinogen_C	8.7e-78	D8VNT0	Ryncolin-4	Snake	50	9.32e-71	221	PREDICTED: microfibril-associated glycoprotein 4-like isoform X1 [Branchiostoma belcheri]	50.179	1.73e-90	284
TRINITY_DN33675_c0_g1_i1.p1	402	Ryncolin	Ficolin lectin family	Toxin activity	Hemostatic and hemorrhagic	PF00147.18	Fibrinogen_C	5.8e-61	D8VNT0	Ryncolin-4	Snake	38.235	7.33e-40	141	ficolin-1-like [Orbicella faveolata]	36.154	1.9e-56	199
TRINITY_DN33675_c0_g1_i2.p1	412	Ryncolin	Ficolin lectin family	Toxin activity	Hemostatic and hemorrhagic	PF00147.18	Fibrinogen_C	4.3e-60	D8VNT0	Ryncolin-4	Snake	40.594	4.94e-40	142	ficolin-1-like [Orbicella faveolata]	36	4.57e-61	212
TRINITY_DN33675_c0_g1_i6.p1	412	Ryncolin	Ficolin lectin family	Toxin activity	Hemostatic and hemorrhagic	PF00147.18	Fibrinogen_C	9e-60	D8VNT0	Ryncolin-4	Snake	40.099	1.43e-39	141	fibrinogen-like protein A isoform X1 [Exaiptasia pallida]	36.164	1.92e-58	204
TRINITY_DN31332_c0_g1_i1.p1	1042	Snaclec	Snaclec family	Toxin activity	Hemostatic and hemorrhagic	PF00059.21	Lectin_C	1.3e-17	Q9DEF9	Snaclec anticoagulant protein subunit A	Snake	23.944	5.11e-11	58.2	predicted protein [Nematostella vectensis]	27.574	6.41e-76	283
TRINITY_DN32147_c1_g1_i2.p1	1138	Snaclec	Snaclec family	Toxin activity	Hemostatic and hemorrhagic	PF00059.21	Lectin_C	9.2e-20	Q8JIV8	Snaclec clone 2100755	Snake	33.333	1.32e-17	77.4	uncharacterized protein LOC113680078 [Pocillopora damicornis]	37.129	2.67e-84	304
TRINITY_DN32570_c0_g2_i1.p1	508	Snaclec	Snaclec family	Toxin activity	Hemostatic and hemorrhagic	PF00059.21	Lectin_C	4.4e-25	Q7T2Q1	Snaclec EMS16 subunit alpha	Snake	27.972	1.04e-10	56.6	uncharacterized protein LOC110059994 isoform X2 [Orbicella faveolata]	33.784	2.28e-76	261
TRINITY_DN28138_c0_g1_i1.p1	568	Snake venom 5'-nucleotidase	5'-nucleotidase family	5'-nucleotidase activity	Hemostatic and hemorrhagic	PF02872.18	5_nucleotid_C	6.9e-40	F8S0Z7	Snake venom 5'-nucleotidase	Snake	39.779	2.93e-124	374	hypothetical protein pdam_00004020 [Pocillopora damicornis]	51.095	0	549
TRINITY_DN28445_c0_g1_i1.p1	420	Snake venom VEGF	PDGF/VEGF growth factor family	Growth factor activity	Hemostatic and hemorrhagic	PF00341.17	PDGF	1.1e-11	C0K3N1	Snake venom vascular endothelial growth factor toxin barietin	Snake	35.366	1.09e-05	41.6	predicted protein [Nematostella vectensis]	29.111	2.27e-27	121
TRINITY_DN24846_c0_g1_i1.p1	359	Thrombin-like enzyme	Peptidase S1 family	Serine-type endopeptidase activity	Hemostatic and hemorrhagic	PF00089.26	Trypsin	3.3e-10	P0DJF6	Thrombin-like enzyme chitribrisin	Snake	40.678	6.97e-05	40	PREDICTED: inactive serine protease 35 [Latimeria chalumnae]	38.032	2.03e-69	231
TRINITY_DN30327_c0_g2_i3.p1	387	Thrombin-like enzyme	Peptidase S1 family	Serine-type endopeptidase activity	Hemostatic and hemorrhagic	PF00089.26	Trypsin	6.5e-70	P04971	Thrombin-like enzyme batroxobin	Snake	36.1	5.74e-35	125	predicted protein [Nematostella vectensis]	40.996	1.73e-59	202
TRINITY_DN30327_c0_g2_i4.p1	389	Thrombin-like enzyme	Peptidase S1 family	Serine-type endopeptidase activity	Hemostatic and hemorrhagic	PF00089.26	Trypsin	3.5e-73	P04971	Thrombin-like enzyme batroxobin	Snake	35.417	2.29e-36	129	trypsin-3-like [Orbicella faveolata]	44.444	4.95e-66	220
TRINITY_DN24020_c0_g1_i1.p1	259	Veficolin-1	Ficolin lectin family	Toxin activity	Hemostatic and hemorrhagic	PF01391.18	Collagen	7.9e-22	E2IYB3	Veficolin-1 (Fragment)	Lizard	44.615	3.34e-05	40	collagen alpha-1(XXI) chain-like isoform X2 [Exaiptasia pallida]	35.146	1.55e-27	117
TRINITY_DN25013_c0_g2_i1.p1	1437	Veficolin-1	Ficolin lectin family	Toxin activity	Hemostatic and hemorrhagic	PF01391.18	Collagen	3.8e-163	E2IYB3	Veficolin-1 (Fragment)	Lizard	55.319	1.76e-06	46.6	collagen alpha-1(I) chain-like precursor [Hydra vulgaris]	42.685	0	672
TRINITY_DN26272_c0_g1_i2.p1	325	Veficolin-1	Ficolin lectin family	Toxin activity	Hemostatic and hemorrhagic	PF01391.18	Collagen	6.1e-08	E2IYB3	Veficolin-1 (Fragment)	Lizard	33.333	1.99e-12	62	uncharacterized protein LOC106164020 isoform X2 [Lingula anatina]	47.541	2.69e-69	226
TRINITY_DN29064_c0_g1_i1.p1	274	Veficolin-1	Ficolin lectin family	Toxin activity	Hemostatic and hemorrhagic	PF01391.18	Collagen	4.3e-12	E2IYB3	Veficolin-1 (Fragment)	Lizard	41.463	5.03e-07	45.4	collagen triple helix repeat-containing protein 1-like [Stylophora pistillata]	48.23	8.09e-56	191
TRINITY_DN31054_c0_g2_i1.p1	357	Veficolin-1	Ficolin lectin family	Toxin activity	Hemostatic and hemorrhagic	PF01391.18	Collagen	3.9e-21	E2IYB3	Veficolin-1 (Fragment)	Lizard	41.538	8.89e-05	39.3	Collagen-like protein 2 [Exaiptasia pallida]	37.971	5.9e-45	167
TRINITY_DN31705_c1_g2_i1.p1	292	Veficolin-1	Ficolin lectin family	Toxin activity	Hemostatic and hemorrhagic	PF01391.18	Collagen	2.9e-16	E2IYB3	Veficolin-1 (Fragment)	Lizard	43.636	9.44e-05	38.9	collagen alpha-1(XXVII) chain-like isoform X1 [Exaiptasia pallida]	36.593	7.84e-43	158
TRINITY_DN32558_c0_g1_i1.p1	1990	Veficolin-1	Ficolin lectin family	Toxin activity	Hemostatic and hemorrhagic	PF01391.18	Collagen	3.2e-168	E2IYB3	Veficolin-1 (Fragment)	Lizard	49.153	7.77e-05	42.4	Collagen alpha-2(IV) chain [Exaiptasia pallida]	43.785	0	902
TRINITY_DN33790_c0_g1_i2.p1	1355	Veficolin-1	Ficolin lectin family	Toxin activity	Hemostatic and hemorrhagic	PF01391.18	Collagen	6.7e-122	E2IYB3	Veficolin-1 (Fragment)	Lizard	57.692	3.32e-06	45.8	collagen alpha-1(I) chain-like [Exaiptasia pallida]	39.601	1.17e-138	473
TRINITY_DN33790_c0_g1_i5.p1	1376	Veficolin-1	Ficolin lectin family	Toxin activity	Hemostatic and hemorrhagic	PF01391.18	Collagen	1.4e-121	E2IYB3	Veficolin-1 (Fragment)	Lizard	57.692	3.08e-06	45.8	collagen alpha-1(I) chain-like isoform X1 [Stylophora pistillata]	38.213	3.07e-114	399
TRINITY_DN26407_c0_g1_i1.p1	617	Venom peptide isomerase heavy chain	Peptidase S1 family	Serine-type endopeptidase activity	Hemostatic and hemorrhagic	PF00089.26	Trypsin	1.8e-72	Q9TXD8	Venom peptide isomerase heavy chain	Spider	36.777	3.37e-39	140	uncharacterized protein LOC110253551 [Exaiptasia pallida]	47.923	1.25e-84	288
TRINITY_DN20379_c0_g1_i1.p1	328	Venom prothrombin activator (F5/F8 type C)	Peptidase S1 family	Peptidase activator activity	Hemostatic and hemorrhagic	PF00754.25	F5_F8_type_C	3.2e-25	Q7SZN0	Venom prothrombin activator pseutarin-C non-catalytic subunit	Snake	32.278	1.6e-21	91.7	lactadherin-like [Pocillopora damicornis]	39.726	1.54e-26	119
TRINITY_DN23352_c0_g1_i1.p1	615	Venom prothrombin activator (F5/F8 type C)	Peptidase S1 family	Peptidase activator activity	Hemostatic and hemorrhagic	PF00754.25	F5_F8_type_C	7e-13	Q58L91	Venom prothrombin activator oscutarin-C non-catalytic subunit	Snake	30.392	1.1e-07	51.2	thrombospondin type-1 domain-containing protein 7B-like [Exaiptasia pallida]	34.59	1.76e-64	238
TRINITY_DN24429_c0_g1_i1.p1	322	Venom prothrombin activator (F5/F8 type C)	Peptidase S1 family	Peptidase activator activity	Hemostatic and hemorrhagic	PF00754.25	F5_F8_type_C	9.2e-12	Q58L91	Venom prothrombin activator oscutarin-C non-catalytic subunit	Snake	30.625	2.55e-11	60.8	lactadherin isoform X1 [Phascolarctos cinereus]	30.992	7.47e-24	111
TRINITY_DN24429_c0_g1_i2.p1	322	Venom prothrombin activator (F5/F8 type C)	Peptidase S1 family	Peptidase activator activity	Hemostatic and hemorrhagic	PF00754.25	F5_F8_type_C	3.7e-13	Q7SZN0	Venom prothrombin activator pseutarin-C non-catalytic subunit	Snake	28.302	8.15e-12	62.4	PREDICTED: milk fat globule-EGF factor 8 protein L homeolog isoform X1 [Xenopus laevis]	32.911	1.42e-24	114
TRINITY_DN25780_c0_g1_i1.p1	237	Venom prothrombin activator (F5/F8 type C)	Peptidase S1 family	Peptidase activator activity	Hemostatic and hemorrhagic	PF00754.25	F5_F8_type_C	1.5e-25	Q58L91	Venom prothrombin activator oscutarin-C non-catalytic subunit	Snake	34.839	1.27e-22	92.4	lactadherin-like [Stylophora pistillata]	52.414	4.42e-46	160
TRINITY_DN28276_c0_g1_i1.p1	350	Venom prothrombin activator (F5/F8 type C)	Peptidase S1 family	Peptidase activator activity	Hemostatic and hemorrhagic	PF00754.25	F5_F8_type_C	6e-22	Q7SZN0	Venom prothrombin activator pseutarin-C non-catalytic subunit	Snake	29.747	7.29e-15	72	PREDICTED: sushi, von Willebrand factor type A, EGF and pentraxin domain-containing protein 1-like isoform X5 [Acropora digitifera]	30.189	1.06e-28	128
TRINITY_DN30142_c1_g1_i1.p1	443	Venom prothrombin activator (F5/F8 type C)	Peptidase S1 family	Peptidase activator activity	Hemostatic and hemorrhagic	PF00754.25	F5_F8_type_C	5.8e-21	Q58L91	Venom prothrombin activator oscutarin-C non-catalytic subunit	Snake	36.527	2.91e-19	87	PREDICTED: sushi, nidogen and EGF-like domain-containing protein 1 [Branchiostoma belcheri]	34.259	2.57e-19	102
TRINITY_DN30434_c0_g1_i1.p1	606	Venom prothrombin activator (F5/F8 type C)	Peptidase S1 family	Peptidase activator activity	Hemostatic and hemorrhagic	PF00754.25	F5_F8_type_C	1.2e-24	Q58L91	Venom prothrombin activator oscutarin-C non-catalytic subunit	Snake	28.319	1.26e-11	63.9	Inactive carboxypeptidase-like protein X2 [Stylophora pistillata]	38.095	1.92e-115	374
TRINITY_DN31342_c2_g1_i2.p1	365	Venom prothrombin activator (F5/F8 type C)	Peptidase S1 family	Peptidase activator activity	Hemostatic and hemorrhagic	PF00754.25	F5_F8_type_C	9e-18	Q58L91	Venom prothrombin activator oscutarin-C non-catalytic subunit	Snake	28.902	9.68e-15	72	uncharacterized protein LOC113683151 [Pocillopora damicornis]	31.429	1.47e-29	130
TRINITY_DN31498_c3_g4_i2.p1	658	Venom prothrombin activator (F5/F8 type C)	Peptidase S1 family	Peptidase activator activity	Hemostatic and hemorrhagic	PF00754.25	F5_F8_type_C	2.5e-23	Q58L91	Venom prothrombin activator oscutarin-C non-catalytic subunit	Snake	35.849	1.75e-21	95.9	Neuropilin-2 [Stylophora pistillata]	32.974	2.3e-83	285
TRINITY_DN31573_c0_g1_i1.p1	1307	Venom prothrombin activator (F5/F8 type C)	Peptidase S1 family	Peptidase activator activity	Hemostatic and hemorrhagic	PF00754.25	F5_F8_type_C	1e-97	Q58L91	Venom prothrombin activator oscutarin-C non-catalytic subunit	Snake	36.364	5.06e-43	167	uncharacterized protein LOC111330143 [Stylophora pistillata]	52.941	0	570
TRINITY_DN31677_c1_g1_i1.p1	865	Venom prothrombin activator (F5/F8 type C)	Peptidase S1 family	Peptidase activator activity	Hemostatic and hemorrhagic	PF00754.25	F5_F8_type_C	1.6e-37	Q7SZN0	Venom prothrombin activator pseutarin-C non-catalytic subunit	Snake	27.577	4.16e-28	118	neuropilin-1-like [Pocillopora damicornis]	37.677	7.29e-135	426
TRINITY_DN31850_c0_g1_i1.p1	536	Venom prothrombin activator (F5/F8 type C)	Peptidase S1 family	Peptidase activator activity	Hemostatic and hemorrhagic	PF00754.25	F5_F8_type_C	1e-13	Q7SZN0	Venom prothrombin activator pseutarin-C non-catalytic subunit	Snake	22.989	3.24e-05	42.7	epithelial discoidin domain-containing receptor 1-like isoform X2 [Exaiptasia pallida]	33.402	9.83e-76	259
TRINITY_DN33012_c0_g1_i1.p1	1325	Venom prothrombin activator (F5/F8 type C)	Peptidase S1 family	Peptidase activator activity	Hemostatic and hemorrhagic	PF00754.25	F5_F8_type_C	3.5e-74	Q58L90	Venom prothrombin activator omicarin-C non-catalytic subunit	Snake	34.375	1.55e-19	91.3	Lactadherin [Exaiptasia pallida]	44.512	0	719
TRINITY_DN34061_c6_g2_i5.p1	723	Venom prothrombin activator (F5/F8 type C)	Peptidase S1 family	Peptidase activator activity	Hemostatic and hemorrhagic	PF00754.25	F5_F8_type_C	4.9e-69	Q7SZN0	Venom prothrombin activator pseutarin-C non-catalytic subunit	Snake	30.606	2.41e-36	143	uncharacterized protein LOC111342321 [Stylophora pistillata]	36.049	2.06e-72	268
TRINITY_DN13127_c0_g1_i1.p1	429	Venom prothrombin activator (Trypsin)	Peptidase S1 family	Peptidase activator activity	Hemostatic and hemorrhagic	PF00089.26	Trypsin	5.7e-50	A6MFK7	Venom prothrombin activator vestarin-D1	Snake	30.894	1.81e-30	119	transmembrane protease serine 6-like isoform X1 [Orbicella faveolata]	48.139	1.47e-122	372
TRINITY_DN21390_c0_g1_i1.p1	645	Venom prothrombin activator (Trypsin)	Peptidase S1 family	Peptidase activator activity	Hemostatic and hemorrhagic	PF00089.26	Trypsin	1.1e-68	A6MFK7	Venom prothrombin activator vestarin-D1	Snake	38.211	1.18e-45	165	Transmembrane protease serine 6 [Stylophora pistillata]	46.901	4.71e-175	526
TRINITY_DN23313_c0_g2_i1.p1	437	Venom prothrombin activator (Trypsin)	Peptidase S1 family	Peptidase activator activity	Hemostatic and hemorrhagic	PF00089.26	Trypsin	7.9e-60	Q58L94	Venom prothrombin activator notecarin-D2	Snake	31.102	3.66e-32	123	transmembrane protease serine 3-like, partial [Pocillopora damicornis]	38.353	8.62e-103	323
TRINITY_DN23890_c0_g1_i1.p1	400	Venom prothrombin activator (Trypsin)	Peptidase S1 family	Peptidase activator activity	Hemostatic and hemorrhagic	PF00089.26	Trypsin	1.2e-33	A6MFK7	Venom prothrombin activator vestarin-D1	Snake	30.116	5.97e-22	93.6	CUB and peptidase domain-containing protein 2-like [Stylophora pistillata]	30.739	3.51e-27	118
TRINITY_DN30981_c0_g2_i2.p1	308	Venom prothrombin activator (Trypsin)	Peptidase S1 family	Peptidase activator activity	Hemostatic and hemorrhagic	PF00089.26	Trypsin	1.3e-61	P81428	Venom prothrombin activator trocarin-D	Snake	31.538	8.76e-34	124	predicted protein [Nematostella vectensis]	45.736	8.07e-77	244
TRINITY_DN30981_c0_g2_i4.p1	334	Venom prothrombin activator (Trypsin)	Peptidase S1 family	Peptidase activator activity	Hemostatic and hemorrhagic	PF00089.26	Trypsin	1.6e-61	Q58L94	Venom prothrombin activator notecarin-D2	Snake	32.046	4.95e-34	126	predicted protein [Nematostella vectensis]	45.769	1.74e-75	242
TRINITY_DN31586_c2_g2_i1.p1	302	Venom prothrombin activator (Trypsin)	Peptidase S1 family	Peptidase activator activity	Hemostatic and hemorrhagic	PF00089.26	Trypsin	7.2e-62	P81428	Venom prothrombin activator trocarin-D	Snake	31.008	1.64e-32	121	transmembrane protease serine 2-like [Stylophora pistillata]	43.223	9.94e-84	263
TRINITY_DN7103_c0_g1_i1.p1	438	Venom prothrombin activator (Trypsin)	Peptidase S1 family	Peptidase activator activity	Hemostatic and hemorrhagic	PF00089.26	Trypsin	3.2e-71	Q58L94	Venom prothrombin activator notecarin-D2	Snake	32.271	1.91e-36	135	transmembrane protease serine 3-like, partial [Pocillopora damicornis]	47.932	2.12e-130	394
TRINITY_DN23479_c0_g1_i1.p1	1198	Zinc metalloproteinase-disintegrin	Venom metalloproteinase (M12B) family	Metalloendopeptidase activity	Hemostatic and hemorrhagic	PF01562.19	Pep_M12B_propep	1.3e-27	B8K1W0	Zinc metalloproteinase-disintegrin-like daborhagin-K	Snake	25.42	6.1e-17	82	A disintegrin and metalloproteinase with thrombospondin motifs 6 [Stylophora pistillata]	33.553	0	578
TRINITY_DN31738_c2_g12_i1.p1	707	Zinc metalloproteinase-disintegrin	Venom metalloproteinase (M12B) family	Metalloendopeptidase activity	Hemostatic and hemorrhagic	PF13688.6	Reprolysin_5	1.5e-28	F8S108	Zinc metalloproteinase-disintegrin-like 4a	Snake	22.261	2.76e-20	91.3	predicted protein [Nematostella vectensis]	44.397	0	584
TRINITY_DN33594_c0_g1_i1.p1	1205	Zinc metalloproteinase-disintegrin	Venom metalloproteinase (M12B) family	Metalloendopeptidase activity	Hemostatic and hemorrhagic	PF01562.19	Pep_M12B_propep	7.4e-42	Q90495	Zinc metalloproteinase-disintegrin-like ecarin	Snake	24.585	1.55e-29	121	ADAM metallopeptidase with thrombospondin type 1 motif, 7 [Homo sapiens]	44.781	0	826
TRINITY_DN33741_c0_g1_i1.p1	2003	Zinc metalloproteinase-disintegrin	Venom metalloproteinase (M12B) family	Metalloendopeptidase activity	Hemostatic and hemorrhagic	PF01421.19	Reprolysin	6.1e-43	Q2UXQ5	Zinc metalloproteinase-disintegrin-like EoVMP2	Snake	31.099	1.23e-71	249	Disintegrin and metalloproteinase domain-containing protein 26A [Exaiptasia pallida]	50.387	0	945
TRINITY_DN25980_c0_g1_i1.p1	600	DELTA-thalatoxin-Avl2a	Actinoporin	Toxin activity	Membrane-active	PF01823.19	MACPF	3.8e-31	P58912	DELTA-alicitoxin-Pse2b	Sea anemone	21.845	1.22e-05	43.9	PREDICTED: perforin-1-like [Lepisosteus oculatus]	28.779	1.59e-35	152
TRINITY_DN25686_c0_g1_i1.p1	540	Jellyfish Toxin	Jellyfish Toxin Family	Toxin activity	Membrane-active	PF08679.11	DsrD	6.1e-05	Q9GV72	Toxin CrTX-A	Box jellyfish	29.208	2.48e-18	83.6	Toxin CfTX-2 [Exaiptasia pallida]	36.465	5.81e-78	265
TRINITY_DN25898_c0_g1_i1.p1	531	Jellyfish Toxin	Jellyfish Toxin Family	Toxin activity	Membrane-active				Q9GNN8	Toxin CaTX-A	Box jellyfish	26.403	4.22e-19	85.9	Toxin CfTX-2 [Exaiptasia pallida]	40.535	2.03e-88	291
TRINITY_DN32013_c1_g4_i1.p1	211	Millepora cytotoxin	Dermatopontin family	Toxin activity	Membrane-active	PF14704.6	DERM	2.8e-39	A8QZJ5 (*)	Millepora cytotoxin-1	Hydroid				predicted protein [Nematostella vectensis]	41.026	1.34e-34	129
TRINITY_DN32013_c1_g5_i1.p1	231	Millepora cytotoxin	Dermatopontin family	Toxin activity	Membrane-active	PF14704.6	DERM	6.2e-40	A8QZJ5 (*)	Millepora cytotoxin-1	Hydroid				predicted protein [Nematostella vectensis]	42.208	1.37e-35	133
TRINITY_DN16292_c0_g1_i2.p1	586	Stonustoxin	SNTX/VTX toxin family	Toxin activity	Membrane-active	PF00386.21	C1q	1.5e-07	Q98989	Stonustoxin subunit alpha	Fish	23.256	1.72e-06	47	hypothetical protein X975_19789, partial [Stegodyphus mimosarum]	30.682	5.71e-41	162
TRINITY_DN8015_c0_g1_i1.p1	617	Stonustoxin	SNTX/VTX toxin family	Toxin activity	Membrane-active	PF00386.21	C1q	4.1e-07	Q98989	Stonustoxin subunit alpha	Fish	25.301	9.26e-15	73.6	hypothetical protein X975_19789, partial [Stegodyphus mimosarum]	33.626	1.58e-43	170
TRINITY_DN9457_c0_g1_i1.p1	84 g	Waprin	Snake waprin family	Peptidase activator activity	Membrane-active	PF00095.21	WAP	2.1e-09	A7X4K1	Waprin-Phi1	Snake	46.154	9.05e-07	40	waprin-Phi1-like [Onthophagus taurus]	34.615	0.000268	46.6
TRINITY_DN32242_c2_g1_i3.p1	564	Acetylcholinesterase	Acetylcholinesterase family	Acetylcholinesterase activity	Mixed function enzyme	PF00135.28	COesterase	6.6e-147	Q92035	Acetylcholinesterase	Snake	34.007	5.64e-93	293	neuroligin-4, X-linked-like [Orbicella faveolata]	38.23	7.83e-125	388
TRINITY_DN32479_c0_g1_i5.p1	571	Acetylcholinesterase	Acetylcholinesterase family	Acetylcholinesterase activity	Mixed function enzyme	PF00135.28	COesterase	1.4e-138	Q92035	Acetylcholinesterase	Snake	32.379	6.86e-91	288	neuroligin-4, X-linked-like [Orbicella faveolata]	37.774	3.73e-112	355
TRINITY_DN32813_c3_g1_i2.p1	570	Acetylcholinesterase	Acetylcholinesterase family	Acetylcholinesterase activity	Mixed function enzyme	PF00135.28	COesterase	3.6e-153	Q92035	Acetylcholinesterase	Snake	35.37	1.19e-99	311	neuroligin-4, X-linked-like [Orbicella faveolata]	36.993	4.48e-124	386
TRINITY_DN20803_c0_g1_i1.p1	261	Conodpine/PLA2	Phospholipase A2 family	Phospholipase A2 activity	Mixed function enzyme	PF09056.11	Phospholip_A2_3	2.4e-07	Q9TWL9	Conodipine-M alpha chain	Cone snail	41.071	7.87e-11	53.5	hypothetical protein pdam_00017255 [Pocillopora damicornis]	38.983	2.35e-14	78.2
TRINITY_DN2382_c0_g1_i1.p1	200	Conodpine/PLA2	Phospholipase A2 family	Phospholipase A2 activity	Mixed function enzyme	PF09056.11	Phospholip_A2_3	4e-10	Q9TWL9	Conodipine-M alpha chain	Cone snail	44.444	1.77e-09	48.9	Conodipine-M alpha chain [Stylophora pistillata]	40.87	1.17e-20	93.6
TRINITY_DN22506_c0_g1_i1.p1	530	L-amino-acid oxidase	Flavin monoamine oxidase family	L-amino-acid oxidase activity	Mixed function enzyme	PF01593.24	Amino_oxidase	5.2e-21	A6MFL0	L-amino-acid oxidase	Snake	48.718	1.26e-05	43.9	LOW QUALITY PROTEIN: uncharacterized protein LOC110252130 [Exaiptasia pallida]	40.678	9.19e-118	367
TRINITY_DN24729_c0_g1_i1.p1	569	L-amino-acid oxidase	Flavin monoamine oxidase family	L-amino-acid oxidase activity	Mixed function enzyme	PF01593.24	Amino_oxidase	2e-19	X2JCV5	L-amino acid oxidase	Snake	35.802	1.95e-06	46.6	L-amino-acid oxidase [Exaiptasia pallida]	62.95	0	726
TRINITY_DN31293_c0_g1_i3.p1	966	L-amino-acid oxidase	Flavin monoamine oxidase family	L-amino-acid oxidase activity	Mixed function enzyme	PF01593.24	Amino_oxidase	6.3e-76	A8QL51	L-amino-acid oxidase	Snake	42.918	4.16e-128	394	PREDICTED: L-amino-acid oxidase-like, partial [Latimeria chalumnae]	53.518	1.61e-160	490
TRINITY_DN33449_c1_g1_i1.p1	658	L-amino-acid oxidase	Flavin monoamine oxidase family	L-amino-acid oxidase activity	Mixed function enzyme	PF01593.24	Amino_oxidase	2.7e-20	X2JCV5	L-amino acid oxidase	Snake	31.034	1.94e-06	46.6	LOW QUALITY PROTEIN: uncharacterized protein LOC110252130 [Exaiptasia pallida]	46.875	5.95e-141	431
TRINITY_DN28337_c0_g1_i1.p1	253	Peroxiredoxin	Peroxiredoxin family	Peroxidase activity	Mixed function enzyme	PF00578.21	AhpC-TSA	6.7e-37	P0CV91	Peroxiredoxin-4 (Fragments)	Snake	90	6.13e-18	71.2	peroxiredoxin-4-like [Exaiptasia pallida]	81.224	2.78e-146	418
TRINITY_DN31776_c0_g1_i1.p2	359	Phospholipase D	Arthropod phospholipase D family	Lyase	Mixed function enzyme				P0DM60	Phospholipase D LiRecDT7	Spider	33.219	3.17e-55	179	loxtox protein [Loxosceles similis]	35.563	5.6e-52	184
TRINITY_DN32828_c5_g1_i1.p1	543	Phospholipase-B	Phospholipase B-like family	Phospholipase activity	Mixed function enzyme	PF04916.13 1	Phospholip_B	5e-176	F8J2D3	Phospholipase-B 81	Snake	49.228	6.71e-170	489	Putative phospholipase B-like 1 [Crassostrea gigas]	50.573	0	547
TRINITY_DN18457_c0_g1_i1.p1	477	Putative endothelial lipase	AB hydrolase superfamily	Heparin binding	Mixed function enzyme	PF00151.19	Lipase	4.2e-91	J3RZ81	Putative endothelial lipase	Snake	40.94	4.63e-59	198	pancreatic lipase-related protein 2-like isoform X1 [Pocillopora damicornis]	40.685	1.38e-108	340
TRINITY_DN31254_c3_g7_i2.p1	496	Putative endothelial lipase	AB hydrolase superfamily	Heparin binding	Mixed function enzyme	PF00151.19	Lipase	5.1e-87	J3RZ81	Putative endothelial lipase	Snake	31.043	1.62e-57	195	Pancreatic Triacylglyceride Lipase-like protein 1, partial [Aurelia aurita]	35.831	7.74e-92	296
TRINITY_DN33402_c4_g7_i1.p1	473	Putative endothelial lipase	AB hydrolase superfamily	Heparin binding	Mixed function enzyme	PF00151.19	Lipase	3.7e-82	J3RZ81	Putative endothelial lipase	Snake	30.618	9.46e-44	157	pancreatic lipase-related protein 2-like [Orbicella faveolata]	38.947	1.15e-96	309
TRINITY_DN25822_c0_g1_i1.p1	401	Putative lysosomal acid lipase/cholesteryl ester hydrolase	AB hydrolase superfamily	Sterol esterase activity	Mixed function enzyme	PF00561.20	Abhydrolase_1	1.1e-30	J3SDX8	Putative lysosomal acid lipase/cholesteryl ester hydrolase	Snake	47.074	1.29e-127	370	gastric triacylglycerol lipase-like [Orbicella faveolata]	56.555	3.41e-157	457
TRINITY_DN28973_c0_g1_i1.p1	409	Putative lysosomal acid lipase/cholesteryl ester hydrolase	AB hydrolase superfamily	Sterol esterase activity	Mixed function enzyme	PF04083.16	Abhydro_lipase	1.5e-24	J3SDX8	Putative lysosomal acid lipase/cholesteryl ester hydrolase	Snake	45.567	1.52e-129	375	gastric triacylglycerol lipase-like [Stylophora pistillata]	56.328	4.48e-162	470
TRINITY_DN31413_c4_g2_i2.p1	416	Putative lysosomal acid lipase/cholesteryl ester hydrolase	AB hydrolase superfamily	Sterol esterase activity	Mixed function enzyme	PF00561.20	Abhydrolase_1	1.2e-26	J3SDX8	Putative lysosomal acid lipase/cholesteryl ester hydrolase	Snake	45.407	1.04e-122	358	gastric triacylglycerol lipase-like [Stylophora pistillata]	55.961	3.76e-166	481
TRINITY_DN24568_c0_g1_i1.p1	587	Trehalase	Glycoside Hydrolase Family 37	Alpha-trehalase activity	Mixed function enzyme	PF01204.18	Trehalase	1.9e-171	Q8MMG9	Trehalase	Wasp	41.948	2.39e-157	459	unnamed protein product [Tetraodon nigroviridis]	46.703	0	544
TRINITY_DN26607_c0_g1_i1.p1	432	Venom phosphodiesterase	Nucleotide pyrophosphatase/phosphodiesterase family	Hydrolase activity	Mixed function enzyme	PF01663.22	Phosphodiest	7.5e-58	J3SBP3	Venom phosphodiesterase 2	Snake	28.538	1.03e-41	153	ectonucleotide pyrophosphatase/phosphodiesterase family member 5-like [Orbicella faveolata]	45.824	2.61e-130	393
TRINITY_DN30275_c0_g3_i1.p1	459	Venom phosphodiesterase	Nucleotide pyrophosphatase/phosphodiesterase family	Hydrolase activity	Mixed function enzyme	PF01663.22	Phosphodiest	5.4e-73	J3SBP3	Venom phosphodiesterase 2	Snake	32.071	4.6e-60	206	ectonucleotide pyrophosphatase/phosphodiesterase family member 5-like [Orbicella faveolata]	43.612	5.79e-127	386
TRINITY_DN32056_c2_g1_i1.p1	822	Venom phosphodiesterase	Nucleotide pyrophosphatase/phosphodiesterase family	Hydrolase activity	Mixed function enzyme	PF01663.22	Phosphodiest	4.6e-73	J3SBP3	Venom phosphodiesterase 2	Snake	33.162	2.12e-116	368	ectonucleotide pyrophosphatase/phosphodiesterase family member 3-like [Pocillopora damicornis]	38.151	1.47e-161	496
TRINITY_DN33589_c4_g2_i1.p1	782	Venom phosphodiesterase	Nucleotide pyrophosphatase/phosphodiesterase family	Hydrolase activity	Mixed function enzyme	PF01663.22	Phosphodiest	2.2e-65	J3SBP3	Venom phosphodiesterase 2	Snake	31.704	5.45e-107	342	ectonucleotide pyrophosphatase/phosphodiesterase family member 3-like [Pocillopora damicornis]	36.898	8.23e-154	474
TRINITY_DN29337_c0_g1_i1.p1	297	332-1 propeptide toxin	N/A	N/A	Neurotoxin	PF01549.24	ShK	2.3e-13							332-1 secreted propeptide [Malo kingi]	37.273	1.29e-14	83.6
TRINITY_DN13476_c0_g1_i1.p1	231	Cysteine-rich venom protein	CRISP	Toxin activity	Neurotoxin	PF00188.26	CAP	8.6e-19	Q91055	Cysteine-rich venom protein helothermine	Lizard	32.099	1.04e-13	64.7	Golgi-associated plant pathogenesis-related protein 1-like [Exaiptasia pallida]	43.612	8.94e-43	154
TRINITY_DN24577_c0_g1_i1.p1	200	Cysteine-rich venom protein	CRISP	Toxin activity	Neurotoxin	PF00188.26	CAP	7.8e-24	Q8AVA4	Cysteine-rich venom protein pseudechetoxin	Snake	32.895	1.58e-16	71.6	ectin-like [Exaiptasia pallida]	47.917	1.92e-38	140
TRINITY_DN28076_c5_g1_i4.p1	199	Cysteine-rich venom protein	CRISP	Toxin activity	Neurotoxin	PF00188.26	CAP	4.5e-23	Q7ZZN8	Cysteine-rich venom protein natrin-2	Snake	27.778	4.19e-10	53.5	ectin-like [Pocillopora damicornis]	38.75	1.33e-27	112
TRINITY_DN28823_c0_g1_i1.p1	238	Cysteine-rich venom protein	CRISP	Toxin activity	Neurotoxin	PF00188.26	CAP	2e-17	Q2XXQ4	Cysteine-rich venom protein DIS3	Snake	30.714	2.08e-14	66.6	uncharacterized protein LOC110042996 [Orbicella faveolata]	55.128	2.13e-54	198
TRINITY_DN30054_c0_g1_i1.p1	204	Cysteine-rich venom protein	CRISP	Toxin activity	Neurotoxin	PF00188.26	CAP	1e-16	Q8AVA4	Cysteine-rich venom protein pseudechetoxin	Snake	29.101	4.63e-12	59.3	Golgi-associated plant pathogenesis-related protein 1-like [Orbicella faveolata]	44.886	2.29e-44	155
TRINITY_DN30054_c0_g1_i2.p1	205	Cysteine-rich venom protein	CRISP	Toxin activity	Neurotoxin	PF00188.26	CAP	8.4e-14	Q2XXQ1	Cysteine-rich venom protein LEI1 (Fragment)	Snake	27.692	4.69e-09	50.4	uncharacterized protein LOC110238524 [Exaiptasia pallida]	53.247	1.53e-41	155
TRINITY_DN30655_c0_g2_i3.p1	198	Cysteine-rich venom protein	CRISP	Toxin activity	Neurotoxin	PF00188.26	CAP	5e-20	Q8AVA4	Cysteine-rich venom protein pseudechetoxin	Snake	30.065	6.53e-09	50.1	protein PRY2-like isoform X1 [Stylophora pistillata]	44.138	3.21e-24	108
TRINITY_DN32370_c0_g1_i1.p1	302	Cysteine-rich venom protein	CRISP	Toxin activity	Neurotoxin	PF00188.26	CAP	6.5e-20	P84808	Cysteine-rich venom protein kaouthin-2	Snake	30.37	5.72e-10	54.7	uncharacterized protein LOC110064745 isoform X2 [Orbicella faveolata]	52.258	1.88e-42	159
TRINITY_DN34258_c3_g4_i4.p1	193	Cysteine-rich venom protein	CRISP	Toxin activity	Neurotoxin	PF00188.26	CAP	7.7e-17	Q2XXQ7	Cysteine-rich venom protein VAR8 (Fragment)	Lizard	25	9.71e-08	46.6	Golgi-associated plant pathogenesis-related protein 1-like [Exaiptasia pallida]	44.218	7.09e-29	116
TRINITY_DN50048_c0_g1_i1.p1	186	Cysteine-rich venom protein	CRISP	Toxin activity	Neurotoxin	PF00188.26	CAP	4.2e-18	Q3SB05	Cysteine-rich venom protein pseudechetoxin-like	Snake	26.115	4.81e-07	44.7	Golgi-associated plant pathogenesis-related protein 1 [Exaiptasia pallida]	43.678	3.49e-39	144
TRINITY_DN14998_c0_g1_i1.p1	410	Turripeptide	Conopeptide P-like superfamily	Serine-type endopeptidase inhibitor activity	Neurotoxin	PF07648.15	Kazal_2	1.5e-21	P0DKT1	Turripeptide Pal9.2	Cone snail	55.882	6.97e-07	42.7	follistatin-like isoform X1 [Limulus polyphemus]	33.718	4.1e-46	171
TRINITY_DN19498_c0_g1_i1.p1	348	Turripeptide	Conopeptide P-like superfamily	Serine-type endopeptidase inhibitor activity	Neurotoxin	PF07648.15	Kazal_2	6.7e-44	P0DKM7	Turripeptide Lol9.1	Cone snail	38.636	7.27e-05	37	serine protease inhibitor dipetalogastin-like [Stylophora pistillata]	34.582	4.57e-42	159
TRINITY_DN27059_c0_g1_i1.p1	158	Turripeptide	Conopeptide P-like superfamily	Serine-type endopeptidase inhibitor activity	Neurotoxin	PF00050.21	Kazal_1	2.4e-10	P0DKT1	Turripeptide Pal9.2	Cone snail	55.556	5.64e-14	59.7	turripeptide Gsg9.2-like [Exaiptasia pallida]	44.872	9.6e-15	75.1
TRINITY_DN27059_c0_g1_i2.p1	329	Turripeptide	Conopeptide P-like superfamily	Serine-type endopeptidase inhibitor activity	Neurotoxin	PF00050.21	Kazal_1	9.8e-10	P0DKT2	Turripeptide Gsg9.2	Cone snail	50.943	1.93e-14	63.9	turripeptide Gsg9.2-like [Exaiptasia pallida]	47.887	9.36e-14	76.3
TRINITY_DN32304_c4_g16_i2.p1	e 10	Turripeptide	Conopeptide P-like superfamily	Serine-type endopeptidase inhibitor activity	Neurotoxin	PF00050.21	Kazal_1	1.1e-11	P0DKT1	Turripeptide Pal9.2	Cone snail	42.308	5.95e-08	42.4	ovomucoid-like [Exaiptasia pallida]	32.292	5.18e-08	56.2
TRINITY_DN7424_c0_g1_i1.p1	121	U33-theraphotoxin-Cg1b	Neurotoxin 32 family	Toxin activity	Neurotoxin				B1P1J0	U33-theraphotoxin-Cg1b	Spider	31.395	1.49e-06	40.4
TRINITY_DN18220_c0_g1_i1.p1	101	Kunitz-type serine protease inhibitor	Venom Kunitz-type family	Serine-type endopeptidase inhibitor activity	Protease Inhibitor	PF00014.23	Kunitz_BPTI	1.1e-17	P0DJ66	Kunitz-type serine protease inhibitor HNTX-03141017 (Fragment)	Spider	49.123	1.91e-15	61.6	PREDICTED: amyloid-like protein 2 isoform X2 [Latimeria chalumnae]	45.714	9.89e-13	72.8
TRINITY_DN28491_c0_g1_i1.p1	444	Kunitz-type serine protease inhibitor	Venom Kunitz-type family	Serine-type endopeptidase inhibitor activity	Protease Inhibitor	PF00014.23	Kunitz_BPTI	5.3e-33	Q6T269	Kunitz-type serine protease inhibitor bitisilin-3 (Fragment)	Snake	40	6.41e-24	93.6	papilin-like isoform X1 [Orbicella faveolata]	31.21	1.74e-63	223
TRINITY_DN32984_c2_g1_i6.p1	1223	Kunitz-type serine protease inhibitor	Venom Kunitz-type family	Serine-type endopeptidase inhibitor activity	Protease Inhibitor	PF00014.23	Kunitz_BPTI	6.2e-57	W4VSH9	Kunitz-type U19-barytoxin-Tl1a	Spider	37.5	2e-26	103	papilin-like isoform X2 [Orbicella faveolata]	45.413	1.64e-43	176
TRINITY_DN32984_c2_g1_i9.p1	1203	Kunitz-type serine protease inhibitor	Venom Kunitz-type family	Serine-type endopeptidase inhibitor activity	Protease Inhibitor	PF00014.23	Kunitz_BPTI	5.1e-57	W4VSH9	Kunitz-type U19-barytoxin-Tl1a	Spider	37.313	3.51e-26	102	tissue factor pathway inhibitor-like, partial [Limulus polyphemus]	39.344	5.02e-45	178
TRINITY_DN33284_c0_g1_i1.p1	1328	U24-ctenitoxin-Pn1a	Protease inhibitor I31 family	Cysteine-type endopeptidase inhibitor activity	Protease Inhibitor	PF00086.18	Thyroglobulin_1	3.1e-92	P84032	U24-ctenitoxin-Pn1a	Spider	25.503	2.82e-08	50.1	hypothetical protein pdam_00019840 [Pocillopora damicornis]	33.084	0	616

## Sheet: Pasm
Transcript	Length	Peptide ID	Protein Family	GO - Molecular Function	Biological Funtion	Pfam_acc	Pfam_annot	Pfam_evalue	ToxProt_acc	ToxProt_top_hit	Organism	ToxProt_%	ToxProt_evalue	ToxProt_bitscore	NCBI_annot	NCBI_%	NCBI_evalue	NCBI_bitscore
TRINITY_DN32045_c0_g1_i1.p1	243	Venom allergen	CRISP	Toxin activity	Allergen and innate immunity	PF00188.26	CAP	3.1e-15	P35785	Venom allergen 5	Wasp	32.5	4.34e-07	45.4	Golgi-associated plant pathogenesis-related protein 1-like [Stylophora pistillata]	56.281	5.51e-77	242
TRINITY_DN35389_c1_g1_i1.p1	232	Venom allergen	CRISP	Toxin activity	Allergen and innate immunity	PF00188.26	CAP	2.5e-17	P86870	Venom allergen 5	Wasp	28.302	1.16e-08	50.1	PREDICTED: probable pathogenesis-related protein CaO19.2336 [Acropora digitifera]	46.89	2.15e-52	178
TRINITY_DN40483_c3_g14_i1.p1	350	Venom allergen	CRISP	Toxin activity	Allergen and innate immunity	PF00188.26	CAP	1e-23	A9YME1	Venom allergen 5	Wasp	28.662	2.09e-14	68.2	Golgi-associated plant pathogenesis-related protein 1 [Exaiptasia pallida]	49.763	1.25e-53	186
TRINITY_DN30660_c0_g1_i1.p1	131	Venom protease	Peptidase S1 family	Serine-type endopeptidase inhibitor activity	Allergen and innate immunity	PF00089.26	Trypsin	1.1e-36	Q7M4I3	Venom protease	Bee	41.818	2.75e-24	89.7	predicted protein [Nematostella vectensis]	59.649	1.34e-39	141
TRINITY_DN36832_c0_g1_i1.p1	299	Venom protease	Peptidase S1 family	Serine-type endopeptidase inhibitor activity	Allergen and innate immunity	PF00089.26	Trypsin	4.9e-43	Q7M4I3	Venom protease	Bee	28.947	1.35e-28	106	PREDICTED: serine protease 33-like [Branchiostoma belcheri]	32.646	6.89e-35	140
TRINITY_DN40688_c3_g1_i1.p1	384	Venom protease	Peptidase S1 family	Serine-type endopeptidase inhibitor activity	Allergen and innate immunity	PF00089.26	Trypsin	4.1e-80	Q7M4I3	Venom protease	Bee	42.387	1.14e-50	166	trypsin-like [Exaiptasia pallida]	50.211	4.65e-71	233
TRINITY_DN30873_c0_g1_i1.p1	329	Venom serine protease	Peptidase S1 family	Peptidase activator activity	Allergen and innate immunity	PF00089.26	Trypsin	7.3e-39	B5U2W0	Venom serine protease Bi-VSP	Bee	32.189	1.62e-23	95.5	PREDICTED: transmembrane protease serine 6-like [Thamnophis sirtalis]	31.802	4.54e-29	122
TRINITY_DN39839_c1_g1_i5.p2	115	Venom serine protease	Peptidase S1 family	Peptidase activator activity	Allergen and innate immunity	PF00089.26	Trypsin	1.4e-11	B5U2W0	Venom serine protease Bi-VSP	Bee	31.183	8.03e-07	42.4	PREDICTED: serine proteinase stubble [Nicrophorus vespilloides]	50.82	2.9e-09	63.5
TRINITY_DN40809_c7_g2_i1.p1	560	Venom serine protease	Peptidase S1 family	Peptidase activator activity	Allergen and innate immunity	PF00089.26	Trypsin	6.7e-74	B5U2W0	Venom serine protease Bi-VSP	Bee	36.594	4.46e-43	154	predicted protein [Nematostella vectensis]	48.148	5.09e-64	219
TRINITY_DN34308_c0_g1_i1.p1	649	Astacin-like metalloprotease toxin	Peptidase M12A	Metalloendopeptidase activity	Auxillary	PF01400.24	Astacin	9.9e-62	A0FKN6	Astacin-like metalloprotease toxin 1	Spider	38.308	1.33e-35	131	hypothetical protein pdam_00022004 [Pocillopora damicornis]	45.213	2.25e-165	498
TRINITY_DN34308_c0_g1_i2.p1	655	Astacin-like metalloprotease toxin	Peptidase M12A	Metalloendopeptidase activity	Auxillary	PF01400.24	Astacin	1.8e-61	A0FKN6	Astacin-like metalloprotease toxin 1	Spider	38.308	3.3e-35	130	hypothetical protein pdam_00022004 [Pocillopora damicornis]	44.58	0	553
TRINITY_DN34308_c0_g1_i3.p1	619	Astacin-like metalloprotease toxin	Peptidase M12A	Metalloendopeptidase activity	Auxillary	PF01400.24	Astacin	9.4e-62	A0FKN6	Astacin-like metalloprotease toxin 1	Spider	38.308	1.9e-35	130	hypothetical protein pdam_00022004 [Pocillopora damicornis]	43.974	1.88e-171	512
TRINITY_DN36730_c0_g1_i3.p1	451	Astacin-like metalloprotease toxin	Peptidase M12A	Metalloendopeptidase activity	Auxillary	PF01400.24	Astacin	9.6e-57	A0FKN6	Astacin-like metalloprotease toxin 1	Spider	32.068	4.88e-25	100	zinc metalloproteinase nas-4-like [Pocillopora damicornis]	43.005	1.62e-112	346
TRINITY_DN36730_c0_g1_i5.p1	451	Astacin-like metalloprotease toxin	Peptidase M12A	Metalloendopeptidase activity	Auxillary	PF01400.24	Astacin	9.3e-57	A0FKN6	Astacin-like metalloprotease toxin 1	Spider	32.068	5.03e-25	100	zinc metalloproteinase nas-4-like [Pocillopora damicornis]	43.264	3.75e-112	345
TRINITY_DN36852_c0_g2_i1.p1	549	Astacin-like metalloprotease toxin	Peptidase M12A	Metalloendopeptidase activity	Auxillary	PF01400.24	Astacin	2.7e-65	A0FKN6	Astacin-like metalloprotease toxin 1	Spider	41.262	5.8e-35	129	uncharacterized protein LOC111330143 [Stylophora pistillata]	43.646	1.09e-141	434
TRINITY_DN36852_c0_g2_i2.p1	492	Astacin-like metalloprotease toxin	Peptidase M12A	Metalloendopeptidase activity	Auxillary	PF01400.24	Astacin	2.5e-65	A0FKN6	Astacin-like metalloprotease toxin 1	Spider	40.455	1.14e-36	132	uncharacterized protein LOC110233649, partial [Exaiptasia pallida]	37.244	9.85e-106	342
TRINITY_DN37054_c0_g1_i2.p1	677	Astacin-like metalloprotease toxin	Peptidase M12A	Metalloendopeptidase activity	Auxillary	PF01400.24	Astacin	9.4e-65	A0FKN6	Astacin-like metalloprotease toxin 1	Spider	35.648	1e-33	126	Zinc metalloproteinase nas-15 [Exaiptasia pallida]	45.4	0	561
TRINITY_DN38610_c0_g1_i1.p1	743	Astacin-like metalloprotease toxin	Peptidase M12A	Metalloendopeptidase activity	Auxillary	PF01400.24	Astacin	7.1e-57	A0FKN6	Astacin-like metalloprotease toxin 1	Spider	34.634	3.78e-30	116	uncharacterized protein LOC113686839 isoform X1 [Pocillopora damicornis]	38.051	8.1e-154	474
TRINITY_DN88658_c0_g1_i1.p1	137	Cystatin	Cystatin family	Cysteine-type endopeptidase inhibitor activity	Auxillary	PF00031.21	Cystatin	1.2e-08	J3RYX9	Cystatin-1	Snake	27.778	1.56e-05	38.5	bitiscystatin-like [Orbicella faveolata]	35.036	4.52e-12	70.1
TRINITY_DN3032_c0_g2_i1.p1	352	Glutaminyl-peptide cyclotransferase	Glutaminyl-peptide cyclotransferase family	Glutaminyl-peptide cyclotransferase activity	Auxillary	PF04389.17	Peptidase_M28	9.1e-41	Q90YA8	Glutaminyl-peptide cyclotransferase	Snake	46.154	8.56e-91	273	glutaminyl-peptide cyclotransferase-like [Stylophora pistillata]	52.089	1.51e-119	358
TRINITY_DN29374_c0_g2_i1.p1	335	Nematocyst expressed protein	Peptidase M12A	Metalloendopeptidase activity	Auxillary	PF01400.24	Astacin	7.2e-67	K7Z9Q9	Nematocyst expressed protein 6	Sea anemone	36.364	2.77e-40	139	zinc metalloproteinase nas-4-like isoform X1 [Orbicella faveolata]	48.239	1.06e-81	264
TRINITY_DN33735_c0_g1_i1.p1	277	Nematocyst expressed protein	Peptidase M12A	Metalloendopeptidase activity	Auxillary	PF01400.24	Astacin	1.7e-64	K7Z9Q9	Nematocyst expressed protein 6	Sea anemone	34.392	5.76e-33	118	zinc metalloproteinase nas-6-like [Stylophora pistillata]	44.444	1.66e-69	227
TRINITY_DN36380_c0_g1_i11.p1	340	Nematocyst expressed protein	Peptidase M12A	Metalloendopeptidase activity	Auxillary	PF01400.24	Astacin	9.1e-60	K7Z9Q9	Nematocyst expressed protein 6	Sea anemone	41.892	1.45e-59	189	uncharacterized protein LOC110246925 [Exaiptasia pallida]	41.88	1.61e-88	291
TRINITY_DN38778_c2_g3_i1.p1	385	Nematocyst expressed protein	Peptidase M12A	Metalloendopeptidase activity	Auxillary	PF01400.24	Astacin	5.9e-51	K7Z9Q9	Nematocyst expressed protein 6	Sea anemone	30.855	2.15e-32	119	zinc metalloproteinase nas-13-like [Exaiptasia pallida]	37.952	2.5e-68	229
TRINITY_DN38778_c2_g4_i1.p1	334	Nematocyst expressed protein	Peptidase M12A	Metalloendopeptidase activity	Auxillary	PF01400.24	Astacin	2.6e-58	K7Z9Q9	Nematocyst expressed protein 6	Sea anemone	34.188	1.33e-36	129	high choriolytic enzyme 1-like [Orbicella faveolata]	39.024	9.65e-60	204
TRINITY_DN40100_c3_g1_i1.p1	478	Nematocyst expressed protein	Peptidase M12A	Metalloendopeptidase activity	Auxillary	PF01400.24	Astacin	5.1e-37	K7Z9Q9	Nematocyst expressed protein 6	Sea anemone	33.663	7.4e-23	94.7	zinc metalloproteinase nas-14-like [Stylophora pistillata]	29.968	9.26e-30	129
TRINITY_DN33055_c0_g1_i1.p1	323	Reticulocalbin	CREC family	Calcium ion binding	Auxillary	PF00036.32	EF-hand_1	2.9e-25	J3S9D9	Reticulocalbin-2	Snake	40.364	3.68e-65	204	hypothetical protein CCH79_00012279 [Gambusia affinis]	61.442	5.32e-135	395
TRINITY_DN40126_c3_g2_i1.p1	341	Reticulocalbin	CREC family	Calcium ion binding	Auxillary	PF13499.6	EF-hand_7	2.4e-27	J3S9D9	Reticulocalbin-2	Snake	37.993	5.26e-59	189	calumenin-A-like [Exaiptasia pallida]	48.308	3.78e-96	296
TRINITY_DN39845_c0_g1_i2.p1	378	Techylectin-like	Techylectin-like family	Carbohydrate binding	Auxillary	PF00147.18	Fibrinogen_C	8.8e-39	D8VNT0	Ryncolin-4	Snake	36.702	4.37e-26	103	PREDICTED: techylectin-5A-like isoform X2 [Acropora digitifera]	35.088	7.99e-50	181
TRINITY_DN30832_c1_g1_i1.p1	111	Venom protein 302	Venom protein 302	Insulin-like growth factor binding	Auxillary	PF00219.18	IGFBP	1.1e-10	P0CJ14	Venom protein 302	Scorpion	42.857	1.2e-10	50.4	insulin-like growth factor-binding protein 2 [Stylophora pistillata]	42.268	1.17e-16	81.3
TRINITY_DN24514_c0_g1_i1.p1	389	Beta-fibrinogenase mucrofibrase-3	Peptidase S1 family	Serine-type endopeptidase inhibitor activity	Hemostatic and hemorrhagic	PF00089.26	Trypsin	2.8e-67	Q91509	Beta-fibrinogenase mucrofibrase-3	Snake	36.885	3.75e-33	121	predicted protein [Nematostella vectensis]	43.32	2.99e-62	209
TRINITY_DN33449_c0_g1_i1.p1	161	C-type lectin lectoxin	True venom lectin family	Carbohydrate binding	Hemostatic and hemorrhagic	PF00059.21	Lectin_C	3.3e-22	Q90WI7	C-type lectin BfL-2	Snake	33.121	2.65e-18	73.6	PREDICTED: neurocan core protein [Ochotona princeps]	41.176	4.69e-23	105
TRINITY_DN20487_c0_g1_i2.p1	543	Coagulation factor V	Multicopper oxidase family	Peptidase activator activity	Hemostatic and hemorrhagic	PF00754.25	F5_F8_type_C	6.2e-15	Q593B6	Coagulation factor V	Snake	29.05	8.02e-09	54.3	epithelial discoidin domain-containing receptor 1-like isoform X2 [Exaiptasia pallida]	34.497	5.75e-73	252
TRINITY_DN38882_c1_g2_i2.p1	607	Coagulation factor V	Multicopper oxidase family	Peptidase activator activity	Hemostatic and hemorrhagic	PF00754.25	F5_F8_type_C	3.8e-25	Q593B6	Coagulation factor V	Snake	30.973	5.99e-14	71.2	PREDICTED: uncharacterized protein LOC107352235 [Acropora digitifera]	38.973	1.02e-122	389
TRINITY_DN39882_c0_g1_i1.p1	663	Coagulation factor V	Multicopper oxidase family	Peptidase activator activity	Hemostatic and hemorrhagic	PF00754.25	F5_F8_type_C	7.6e-36	Q593B6	Coagulation factor V	Snake	29.141	1.43e-29	121	neuropilin-1-like [Pocillopora damicornis]	39.179	1.38e-156	475
TRINITY_DN33830_c0_g1_i1.p1	183	Galactose-specific lectin	True venom lectin family	Carbohydrate binding	Hemostatic and hemorrhagic	PF00059.21	Lectin_C	4.5e-23	Q66S03	Galactose-specific lectin nattectin	Fish	30.496	3.93e-19	76.3	unnamed protein product [Tetraodon nigroviridis]	44.355	1.42e-22	97.8
TRINITY_DN34632_c0_g1_i3.p1	161	Galactose-specific lectin	True venom lectin family	Carbohydrate binding	Hemostatic and hemorrhagic	PF00059.21	Lectin_C	8.3e-18	Q66S03	Galactose-specific lectin nattectin	Fish	31.169	7.64e-19	74.7	PREDICTED: CD209 antigen-like protein A [Haplochromis burtoni]	36.646	8.81e-23	98.6
TRINITY_DN37568_c0_g2_i2.p1	161	Galactose-specific lectin	True venom lectin family	Carbohydrate binding	Hemostatic and hemorrhagic	PF00059.21	Lectin_C	5.1e-13	Q66S03	Galactose-specific lectin nattectin	Fish	23.718	2.78e-10	52.4	PREDICTED: hepatic lectin-like [Pundamilia nyererei]	31.724	5.86e-13	74.3
TRINITY_DN17091_c0_g1_i1.p1	285	Ryncolin	Ficolin lectin family	Toxin activity	Hemostatic and hemorrhagic	PF00147.18	Fibrinogen_C	3.9e-82	D8VNT0	Ryncolin-4	Snake	49.776	1.15e-69	215	ryncolin-1-like isoform X1 [Exaiptasia pallida]	57.384	3.13e-91	281
TRINITY_DN25818_c0_g2_i1.p1	238	Ryncolin	Ficolin lectin family	Toxin activity	Hemostatic and hemorrhagic	PF00147.18	Fibrinogen_C	2.4e-79	D8VNT0	Ryncolin-4	Snake	53.81	2.67e-74	225	ryncolin-1-like isoform X1 [Exaiptasia pallida]	63.158	5.07e-95	288
TRINITY_DN25818_c0_g2_i2.p1	280	Ryncolin	Ficolin lectin family	Toxin activity	Hemostatic and hemorrhagic	PF00147.18	Fibrinogen_C	8.1e-80	D8VNT0	Ryncolin-4	Snake	54.028	5.13e-75	229	ryncolin-4-like isoform X3 [Exaiptasia pallida]	66.825	8.7e-95	290
TRINITY_DN39181_c6_g2_i1.p1	90	Ryncolin	Ficolin lectin family	Toxin activity	Hemostatic and hemorrhagic	PF00147.18	Fibrinogen_C	3.1e-19	D8VNS8	Ryncolin-2	Snake	56.364	1.5e-16	68.6	microfibril-associated glycoprotein 4-like [Stylophora pistillata]	66.667	1.04e-19	90.9
TRINITY_DN39181_c8_g1_i1.p1	243	Ryncolin	Ficolin lectin family	Toxin activity	Hemostatic and hemorrhagic	PF00147.18	Fibrinogen_C	5.1e-75	D8VNT0	Ryncolin-4	Snake	52.294	1.56e-69	213	Ryncolin-4 [Exaiptasia pallida]	54.545	1.07e-85	265
TRINITY_DN39181_c8_g3_i1.p1	121	Ryncolin	Ficolin lectin family	Toxin activity	Hemostatic and hemorrhagic	PF00147.18	Fibrinogen_C	2.8e-24	D8VNT0	Ryncolin-4	Snake	56.164	2.44e-23	88.6	hemicentin-2-like [Orbicella faveolata]	62.121	6.78e-23	102
TRINITY_DN39839_c1_g1_i1.p1	294	Snake venom serine proteinase	Peptidase S1 family	Serine-type endopeptidase inhibitor activity	Hemostatic and hemorrhagic	PF00089.26	Trypsin	3.5e-44	J3S832	Snake venom serine proteinase 11	Snake	29.381	2.13e-19	81.6	trypsin-like [Exaiptasia pallida]	31.597	4.17e-34	134
TRINITY_DN30730_c0_g3_i2.p1	1435	Veficolin-1	Ficolin lectin family	Toxin activity	Hemostatic and hemorrhagic	PF01391.18	Collagen	3.1e-167	E2IYB3	Veficolin-1 (Fragment)	Lizard	53.704	1.32e-05	44.3	predicted protein [Nematostella vectensis]	44.362	0	675
TRINITY_DN37745_c0_g1_i1.p1	273	Veficolin-1	Ficolin lectin family	Toxin activity	Hemostatic and hemorrhagic	PF01391.18	Collagen	4.4e-13	E2IYB3	Veficolin-1 (Fragment)	Lizard	47.887	7.15e-08	48.1	collagen triple helix repeat-containing protein 1-like [Stylophora pistillata]	52.153	1.38e-56	192
TRINITY_DN39345_c0_g3_i4.p1	1540	Veficolin-1	Ficolin lectin family	Toxin activity	Hemostatic and hemorrhagic	PF01391.18	Collagen	1.3e-150	E2IYB3	Veficolin-1 (Fragment)	Lizard	50	5.06e-05	42.4	collagen alpha-1(I) chain-like isoform X2 [Ceratina calcarata]	39.324	2.75e-117	419
TRINITY_DN40635_c6_g1_i1.p1	1723	Veficolin-1	Ficolin lectin family	Toxin activity	Hemostatic and hemorrhagic	PF01391.18	Collagen	7e-203	E2IYB3	Veficolin-1 (Fragment)	Lizard	39.759	5.55e-05	42.4	alpha-1 type IV collagen [Mus musculus]	42.209	0	622
TRINITY_DN42839_c0_g1_i1.p1	240	Veficolin-1	Ficolin lectin family	Toxin activity	Hemostatic and hemorrhagic	PF01391.18	Collagen	1.3e-12	E2IYB3	Veficolin-1 (Fragment)	Lizard	39.806	1.07e-11	58.9	collagen triple helix repeat-containing protein 1-like [Stylophora pistillata]	47.6	1.43e-67	218
TRINITY_DN28623_c0_g1_i1.p1	129	Venom prothrombin activator (F5/F8 type C)	Peptidase S1 family	Peptidase activator activity	Hemostatic and hemorrhagic	PF00754.25	F5_F8_type_C	1.8e-14	Q58L90	Venom prothrombin activator omicarin-C non-catalytic subunit	Snake	35.246	5.18e-14	63.5	LOW QUALITY PROTEIN: uncharacterized protein LOC113673222 [Pocillopora damicornis]	35.043	6.68e-15	80.5
TRINITY_DN35591_c1_g1_i1.p1	628	Venom prothrombin activator (F5/F8 type C)	Peptidase S1 family	Peptidase activator activity	Hemostatic and hemorrhagic	PF00754.25	F5_F8_type_C	9.3e-23	Q58L91	Venom prothrombin activator oscutarin-C non-catalytic subunit	Snake	34.437	2.79e-17	82	uncharacterized protein LOC111331109 [Stylophora pistillata]	27.417	1.47e-63	231
TRINITY_DN38600_c0_g1_i1.p1	326	Venom prothrombin activator (F5/F8 type C)	Peptidase S1 family	Peptidase activator activity	Hemostatic and hemorrhagic	PF00754.25	F5_F8_type_C	1.7e-25	Q7SZN0	Venom prothrombin activator pseutarin-C non-catalytic subunit	Snake	30.675	3.43e-20	87.8	lactadherin-like [Pocillopora damicornis]	39.726	2.27e-28	124
TRINITY_DN40078_c2_g8_i2.p1	237	Venom prothrombin activator (F5/F8 type C)	Peptidase S1 family	Peptidase activator activity	Hemostatic and hemorrhagic	PF00754.25	F5_F8_type_C	3.9e-27	Q58L91	Venom prothrombin activator oscutarin-C non-catalytic subunit	Snake	32.955	2.31e-23	94.7	hypothetical protein pdam_00011051 [Pocillopora damicornis]	56.115	7.71e-48	164
TRINITY_DN29136_c0_g1_i1.p1	295	Venom prothrombin activator (Trypsin)	Peptidase S1 family	Peptidase activator activity	Hemostatic and hemorrhagic	PF00089.26	Trypsin	5.1e-74	Q58L93	Venom prothrombin activator porpharin-D	Snake	32.404	3.42e-37	134	transmembrane protease serine 9-like isoform X3 [Orbicella faveolata]	48.443	1.74e-97	298
TRINITY_DN35087_c0_g1_i2.p1	360	Venom prothrombin activator (Trypsin)	Peptidase S1 family	Peptidase activator activity	Hemostatic and hemorrhagic	PF00089.26	Trypsin	1.2e-11	Q58L94	Venom prothrombin activator notecarin-D2	Snake	31.765	4.63e-05	41.2	PREDICTED: inactive serine protease 35 [Latimeria chalumnae]	36.559	1.06e-66	224
TRINITY_DN35512_c0_g1_i2.p1	325	Venom prothrombin activator (Trypsin)	Peptidase S1 family	Peptidase activator activity	Hemostatic and hemorrhagic	PF00089.26	Trypsin	3.5e-65	Q58L94	Venom prothrombin activator notecarin-D2	Snake	33.202	8.98e-37	133	transmembrane protease serine 9-like isoform X2 [Orbicella faveolata]	53.226	3.84e-95	293
TRINITY_DN35655_c0_g1_i2.p1	302	Venom prothrombin activator (Trypsin)	Peptidase S1 family	Peptidase activator activity	Hemostatic and hemorrhagic	PF00089.26	Trypsin	4.4e-61	Q58L93	Venom prothrombin activator porpharin-D	Snake	32.411	5.19e-34	125	transmembrane protease serine 9-like isoform X2 [Orbicella faveolata]	45.993	2.98e-88	275
TRINITY_DN36915_c0_g1_i1.p1	895	Venom prothrombin activator (Trypsin)	Peptidase S1 family	Peptidase activator activity	Hemostatic and hemorrhagic	PF00089.26	Trypsin	7.7e-146	B5G6G5	Venom prothrombin activator nigrarin-D	Snake	35.599	7.61e-45	164	uncharacterized protein LOC110065218 [Orbicella faveolata]	44.089	7.27e-81	294
TRINITY_DN40670_c1_g1_i1.p1	611	Venom prothrombin activator (Trypsin)	Peptidase S1 family	Peptidase activator activity	Hemostatic and hemorrhagic	PF00089.26	Trypsin	9.3e-78	Q58L93	Venom prothrombin activator porpharin-D	Snake	37.447	1.29e-44	161	coagulation factor X-like isoform X1 [Orbicella faveolata]	42.962	9.59e-145	443
TRINITY_DN40670_c1_g1_i5.p1	554	Venom prothrombin activator (Trypsin)	Peptidase S1 family	Peptidase activator activity	Hemostatic and hemorrhagic	PF00089.26	Trypsin	7e-78	Q58L93	Venom prothrombin activator porpharin-D	Snake	37.447	5.99e-45	161	plasma kallikrein-like isoform X2 [Stylophora pistillata]	43.636	1.19e-128	394
TRINITY_DN31495_c1_g1_i1.p1	699	Zinc metalloproteinase-disintegrin	Venom metalloproteinase (M12B) family	Metalloendopeptidase activity	Hemostatic and hemorrhagic	PF13688.6	Reprolysin_5	3e-31	Q9DGB9	Zinc metalloproteinase-disintegrin-like VAP1	Snake	23.464	1.26e-18	85.9	predicted protein [Nematostella vectensis]	44.092	0	583
TRINITY_DN39670_c0_g1_i1.p1	650	Zinc metalloproteinase-disintegrin	Venom metalloproteinase (M12B) family	Metalloendopeptidase activity	Hemostatic and hemorrhagic	PF01562.19	Pep_M12B_propep	1.7e-31	B8K1W0	Zinc metalloproteinase-disintegrin-like daborhagin-K	Snake	25.123	1.44e-21	95.1	A disintegrin and metalloproteinase with thrombospondin motifs 16-like [Orbicella faveolata]	40.765	9.88e-134	429
TRINITY_DN39670_c0_g1_i4.p1	518	Zinc metalloproteinase-disintegrin	Venom metalloproteinase (M12B) family	Metalloendopeptidase activity	Hemostatic and hemorrhagic	PF01562.19	Pep_M12B_propep	1.3e-31	B8K1W0	Zinc metalloproteinase-disintegrin-like daborhagin-K	Snake	25.123	2.2e-20	90.5	A disintegrin and metalloproteinase with thrombospondin motifs 16-like [Orbicella faveolata]	37.214	3e-81	284
TRINITY_DN39670_c0_g1_i7.p1	985	Zinc metalloproteinase-disintegrin	Venom metalloproteinase (M12B) family	Metalloendopeptidase activity	Hemostatic and hemorrhagic	PF01562.19	Pep_M12B_propep	2.8e-31	B8K1W0	Zinc metalloproteinase-disintegrin-like daborhagin-K	Snake	24.198	6.22e-22	97.4	predicted protein [Nematostella vectensis]	34.787	0	577
TRINITY_DN37583_c0_g1_i1.p1	453	DELTA-thalatoxin-Avl2a	Actinoporin	Toxin activity	Membrane-active	PF01823.19	MACPF	7.1e-15	Q76DT2	DELTA-thalatoxin-Avl2a	Sea anemone	37.907	3.71e-102	310	PREDICTED: DELTA-thalatoxin-Avl2a-like [Acropora digitifera]	45.823	1.15e-140	420
TRINITY_DN40546_c0_g1_i3.p1	602	Jellyfish Toxin	Jellyfish Toxin Family	Toxin activity	Membrane-active	PF03945.14	Endotoxin_N	0.00062	Q9GV72	Toxin CrTX-A	Box jellyfish	25.128	1.99e-14	71.6	PREDICTED: uncharacterized protein LOC107355292 [Acropora digitifera]	22.449	5.1e-11	77
TRINITY_DN29930_c0_g2_i1.p1	647	Neoverrucotoxin	SNTX/VTX toxin family	Toxin activity	Membrane-active	PF00386.21	C1q	4e-07	A0ZSK3	Neoverrucotoxin subunit alpha	Fish	23.529	1.42e-12	66.6	hypothetical protein X975_19789, partial [Stegodyphus mimosarum]	33.24	4.64e-43	169
TRINITY_DN37459_c0_g2_i7.p1	685	Stonustoxin	SNTX/VTX toxin family	Toxin activity	Membrane-active				Q91453	Stonustoxin subunit beta	Fish	20.767	2.59e-08	53.1	uncharacterized protein LOC106158722 isoform X2 [Lingula anatina]	39.227	2.83e-71	245
TRINITY_DN37551_c6_g1_i1.p1	240	Waprin	Snake waprin family	Peptidase inhibitor activity	Membrane-active	PF00095.21	WAP	1.5e-09	P83952	Omwaprin-a	Snake	41.176	9.09e-05	35.4	PREDICTED: uncharacterized protein LOC109484190 isoform X1 [Branchiostoma belcheri]	35.928	4.58e-25	111
TRINITY_DN49397_c0_g1_i1.p1	164	Waprin	Snake waprin family	Peptidase activator activity	Membrane-active	PF00095.21	WAP	1.8e-20	A7X4K1	Waprin-Phi1	Snake	32.857	1.14e-06	42	Perlwapin precursor [Salmo salar]	37.423	4.03e-15	78.2
TRINITY_DN39336_c5_g3_i2.p1	566	Acetylcholinesterase	Acetylcholinesterase family	Acetylcholinesterase activity	Mixed function enzyme	PF00135.28	COesterase	2.2e-148	Q92035	Acetylcholinesterase	Snake	34.821	2.29e-98	307	acetylcholinesterase-like [Exaiptasia pallida]	38.86	3.69e-121	379
TRINITY_DN39336_c5_g7_i1.p1	111	Acetylcholinesterase	Acetylcholinesterase family	Acetylcholinesterase activity	Mixed function enzyme	PF00135.28	COesterase	2.3e-23	Q92035	Acetylcholinesterase	Snake	36.145	3.6e-11	54.7	unnamed protein product [Schistosoma mattheei]	39.175	3.97e-14	72.4
TRINITY_DN40014_c0_g6_i1.p1	560	Acetylcholinesterase	Acetylcholinesterase family	Acetylcholinesterase activity	Mixed function enzyme	PF00135.28	COesterase	6.4e-140	Q92035	Acetylcholinesterase	Snake	31.469	1.86e-86	276	acetylcholinesterase-like [Orbicella faveolata]	37.739	1.57e-104	336
TRINITY_DN36719_c0_g1_i1.p1	174	Conodpine/PLA2	Phospholipase A2 family	Phospholipase A2 activity	Mixed function enzyme	PF09056.11	Phospholip_A2_3	8.1e-10	Q9TWL9	Conodipine-M alpha chain	Cone snail	43.548	7.33e-15	62.8	uncharacterized protein LOC110240946 [Exaiptasia pallida]	57.343	9.91e-53	175
TRINITY_DN38706_c0_g2_i1.p1	188	Conodpine/PLA2	Phospholipase A2 family	Phospholipase A2 activity	Mixed function enzyme	PF09056.11	Phospholip_A2_3	2.5e-11	Q9TWL9	Conodipine-M alpha chain	Cone snail	36.364	3.6e-08	45.1	uncharacterized protein LOC113665910 [Pocillopora damicornis]	33.588	9.45e-19	88.6
TRINITY_DN40582_c2_g2_i12.p1	254	Conodpine/PLA2	Phospholipase A2 family	Phospholipase A2 activity	Mixed function enzyme	PF09056.11	Phospholip_A2_3	2.1e-11	Q9TWL9	Conodipine-M alpha chain	Cone snail	46.296	1.87e-10	52.4	uncharacterized protein LOC110059110 isoform X2 [Orbicella faveolata]	43.443	1.14e-25	108
TRINITY_DN40582_c2_g2_i4.p1	254	Conodpine/PLA2	Phospholipase A2 family	Phospholipase A2 activity	Mixed function enzyme	PF09056.11	Phospholip_A2_3	7.4e-12	Q9TWL9	Conodipine-M alpha chain	Cone snail	46.296	1.17e-10	52.8	Conodipine-M alpha chain [Stylophora pistillata]	42.982	1.21e-23	102
TRINITY_DN91651_c0_g1_i1.p1	157	Conodpine/PLA2	Phospholipase A2 family	Phospholipase A2 activity	Mixed function enzyme	PF09056.11	Phospholip_A2_3	1.6e-08	Q9TWL9	Conodipine-M alpha chain	Cone snail	39.13	7.03e-12	54.3	uncharacterized protein LOC110059110 isoform X2 [Orbicella faveolata]	43.624	6.12e-36	131
TRINITY_DN37677_c0_g1_i1.p1	537	L-amino-acid oxidase	Flavin monoamine oxidase family	L-amino-acid oxidase activity	Mixed function enzyme	PF01593.24	Amino_oxidase	3.7e-22	P81383	L-amino-acid oxidase	Snake	45.098	4.02e-06	45.4	LOW QUALITY PROTEIN: uncharacterized protein LOC110252130 [Exaiptasia pallida]	41.841	3.81e-123	380
TRINITY_DN37677_c0_g1_i2.p1	537	L-amino-acid oxidase	Flavin monoamine oxidase family	L-amino-acid oxidase activity	Mixed function enzyme	PF01593.24	Amino_oxidase	1.6e-20	P81383	L-amino-acid oxidase	Snake	45.098	6.26e-06	44.7	uncharacterized protein LOC110252131 [Exaiptasia pallida]	40.994	1.31e-124	384
TRINITY_DN40642_c1_g4_i1.p1	493	L-amino-acid oxidase	Flavin monoamine oxidase family	L-amino-acid oxidase activity	Mixed function enzyme	PF01593.24	Amino_oxidase	8.6e-58	Q6TGQ8	L-amino-acid oxidase (Fragment)	Snake	25.959	3.47e-12	64.3	polyamine oxidase 1-like [Orbicella faveolata]	48.499	1.81e-141	424
TRINITY_DN38534_c3_g9_i1.p1	173	Peroxiredoxin	Peroxiredoxin family	Peroxidase activity	Mixed function enzyme	PF00578.21	AhpC-TSA	2.6e-26	P0CV91	Peroxiredoxin-4 (Fragments)	Snake	87.5	1.89e-17	68.2	peroxiredoxin-1-like isoform X2 [Orbicella faveolata]	77.647	2.36e-94	281
TRINITY_DN39937_c3_g1_i1.p1	474	Putative endothelial lipase	AB hydrolase superfamily	Heparin binding	Mixed function enzyme	PF00151.19	Lipase	1.4e-88	J3RZ81	Putative endothelial lipase	Snake	38.644	4.71e-58	196	pancreatic lipase-related protein 2-like [Orbicella faveolata]	40.271	6.87e-97	310
TRINITY_DN60274_c0_g1_i1.p1	485	Putative endothelial lipase	AB hydrolase superfamily	Heparin binding	Mixed function enzyme	PF00151.19	Lipase	2.2e-88	J3RZ81	Putative endothelial lipase	Snake	36.728	6.17e-54	185	pancreatic lipase-related protein 2-like [Orbicella faveolata]	35.637	3.56e-79	264
TRINITY_DN37708_c0_g3_i1.p1	400	Putative lysosomal acid lipase/cholesteryl ester hydrolase	AB hydrolase superfamily	Sterol esterase activity	Mixed function enzyme	PF00561.20	Abhydrolase_1	2.8e-30	J3SDX8	Putative lysosomal acid lipase/cholesteryl ester hydrolase	Snake	47.043	9.81e-128	370	gastric triacylglycerol lipase-like [Pocillopora damicornis]	55.67	2.89e-153	448
TRINITY_DN39368_c1_g1_i1.p1	407	Putative lysosomal acid lipase/cholesteryl ester hydrolase	AB hydrolase superfamily	Sterol esterase activity	Mixed function enzyme	PF04083.16	Abhydro_lipase	7.9e-27	J3SDX8	Putative lysosomal acid lipase/cholesteryl ester hydrolase	Snake	45.6	4.66e-111	328	lipase member K-like [Pocillopora damicornis]	48.533	3.83e-136	404
TRINITY_DN40153_c5_g4_i1.p1	415	Putative lysosomal acid lipase/cholesteryl ester hydrolase	AB hydrolase superfamily	Sterol esterase activity	Mixed function enzyme	PF04083.16	Abhydro_lipase	3.9e-25	J3SDX8	Putative lysosomal acid lipase/cholesteryl ester hydrolase	Snake	45.932	7.21e-125	363	gastric triacylglycerol lipase-like [Stylophora pistillata]	57.825	8.37e-163	473
TRINITY_DN31025_c0_g2_i1.p1	190	Cysteine-rich venom protein	CRISP	Toxin activity	Neurotoxin	PF00188.26	CAP	8.4e-20	Q8UW25	Cysteine-rich venom protein 1	Snake	25	1.37e-08	49.3	PREDICTED: cysteine-rich venom protein pseudechetoxin-like isoform X2 [Acropora digitifera]	42.331	3.21e-33	131
TRINITY_DN37159_c0_g1_i1.p1	270	Cysteine-rich venom protein	CRISP	Toxin activity	Neurotoxin	PF00188.26	CAP	1.1e-24	P84808	Cysteine-rich venom protein kaouthin-2	Snake	31.387	2.05e-11	58.5	ectin-like [Exaiptasia pallida]	39.352	3.98e-31	126
TRINITY_DN37438_c1_g1_i1.p1	133	Three-finger toxin	Snake three-finger toxin family	Toxin activity	Neurotoxin				/	Three-finger toxin	Coral				PREDICTED: three-finger toxin W-IV-like [Acropora digitifera]	32.824	2.43e-08	58.9
TRINITY_DN23580_c0_g1_i1.p1	331	Turripeptide	Conopeptide P-like superfamily	Serine-type endopeptidase inhibitor activity	Neurotoxin	PF07648.15	Kazal_2	2.6e-10	P0DKT2	Turripeptide Gsg9.2	Cone snail	55.556	4.9e-14	62.8	agrin-like, partial [Exaiptasia pallida]	50	4.32e-14	84.3
TRINITY_DN37551_c1_g3_i1.p1	102	Turripeptide	Conopeptide P-like superfamily	Serine-type endopeptidase inhibitor activity	Neurotoxin	PF00050.21	Kazal_1	1.1e-12	P0DKT1	Turripeptide Pal9.2	Cone snail	42.105	1.8e-10	48.9	ovomucoid-like [Exaiptasia pallida]	39.13	7.17e-07	53.1
TRINITY_DN38738_c1_g2_i2.p1	123	U-actitoxin-Avd9a	Sea anemone type 1 potassium channel toxin family.	Toxin activity	Neurotoxin	PF01549.24	ShK	1.4e-10	P0DN00	U-actitoxin-Avd9a	Sea anemone	32.468	2.43e-07	41.6	PREDICTED: putative tyrosinase-like protein tyr-3 isoform X3 [Biomphalaria glabrata]	34.118	4.93e-06	54.7
TRINITY_DN38705_c0_g1_i1.p1	169	Kunitz-type serine protease inhibitor	Venom Kunitz-type family	Serine-type endopeptidase inhibitor activity	Protease Inhibitor	PF00014.23	Kunitz_BPTI	3e-23	W4VSH9	Kunitz-type U19-barytoxin-Tl1a	Spider	52.857	2.09e-19	77	papilin-like [Acanthaster planci]	45.802	7.81e-30	124
TRINITY_DN39537_c4_g1_i1.p1	254	U-actitoxin-Avd3m	Venom Kunitz-type family	Serine-type endopeptidase inhibitor activity	Protease Inhibitor	PF00014.23	Kunitz_BPTI	4.1e-18	P0DN14	U-actitoxin-Avd3m	Sea anemone	54.902	9.87e-17	69.3	PREDICTED: kunitz-type serine protease inhibitor nigrescinin-1-like, partial [Gekko japonicus]	39.45	3.6e-13	74.3
TRINITY_DN30403_c0_g1_i1.p1	213	U24-ctenitoxin-Pn1a	Protease inhibitor I31 family	Cysteine-type endopeptidase inhibitor activity	Protease Inhibitor	PF00086.18	Thyroglobulin_1	2.3e-50	P84032	U24-ctenitoxin-Pn1a	Spider	27.966	7.88e-12	57	equistatin-like isoform X2 [Stylophora pistillata]	48.372	2.98e-65	209

## Sheet: ShK-domain
Species	Transcript	Pfam_acc	Pfam_domain	Pfam_evalue	NCBI_annot	NCBI_%	NCBI_evalue	NCBI_bitscore
Ceriantheomorphe brasiliensis	Cebr_TRINITY_DN14005_c0_g2_i1.p1	PF01549.24	ShK	2e-10	uncharacterized protein LOC113665502 [Pocillopora damicornis]	31.902	1.17e-12	73.2
Ceriantheomorphe brasiliensis	Cebr_TRINITY_DN14005_c0_g2_i2.p1	PF01549.24	ShK	3.2e-10	uncharacterized protein LOC113665502 [Pocillopora damicornis]	40.187	2.17e-12	72.8
Ceriantheomorphe brasiliensis	Cebr_TRINITY_DN20808_c2_g7_i3.p1	PF01549.24	ShK	7.2e-10	uncharacterized protein LOC110069230 [Orbicella faveolata]	38.583	1.81e-21	96.3
Ceriantheomorphe brasiliensis	Cebr_TRINITY_DN20843_c2_g2_i1.p1	PF01549.24	ShK	1.3e-05	predicted protein [Nematostella vectensis]	29.897	1.22e-12	73.6
Ceriantheomorphe brasiliensis	Cebr_TRINITY_DN21784_c8_g1_i2.p1	PF01549.24	ShK	1.2e-06	uncharacterized protein LOC110045624 isoform X2 [Orbicella faveolata]	40.541	0.000347	46.6
Ceriantheomorphe brasiliensis	Cebr_TRINITY_DN5150_c0_g1_i1.p1	PF01549.24	ShK	1.1e-06	uncharacterized protein LOC110244017 [Exaiptasia pallida]	40.278	2.02e-08	59.7
Isarachnanthus nocturnus	Isn_TRINITY_DN15615_c0_g1_i1.p1	PF01549.24	ShK	4.9e-09	uncharacterized protein LOC113665502 [Pocillopora damicornis]	40	1.24e-10	66.6
Isarachnanthus nocturnus	Isn_TRINITY_DN15615_c0_g2_i1.p1	PF01549.24	ShK	4e-07	uncharacterized protein LOC113665502 [Pocillopora damicornis]	40	6.32e-06	53.5
Isarachnanthus nocturnus	Isn_TRINITY_DN16965_c0_g1_i1.p1	PF01549.24	ShK	3e-08	predicted protein [Nematostella vectensis]	40.404	1.01e-15	83.2
Isarachnanthus nocturnus	Isn_TRINITY_DN1762_c0_g1_i1.p1	PF01549.24	ShK	1e-05	uncharacterized protein LOC111342775 [Stylophora pistillata]	32.414	7.59e-12	70.1
Isarachnanthus nocturnus	Isn_TRINITY_DN18288_c0_g1_i2.p1	PF01549.24	ShK	1.1e-09	uncharacterized protein LOC110069230 [Orbicella faveolata]	39.64	3.54e-16	82.4
Isarachnanthus nocturnus	Isn_TRINITY_DN20551_c0_g1_i1.p1	PF01549.24	ShK	4.3e-13	uncharacterized protein LOC110069230 [Orbicella faveolata]	28.866	9.97e-16	82
Isarachnanthus nocturnus	Isn_TRINITY_DN21156_c5_g1_i3.p1	PF01549.24	ShK	1.1e-08	predicted protein [Nematostella vectensis]	30.729	4.84e-13	77.4
Isarachnanthus nocturnus	Isn_TRINITY_DN22112_c7_g1_i1.p1	PF01549.24	ShK	7.7e-10	unnamed protein product [Toxocara canis]	35.714	2.03e-05	51.6
Isarachnanthus nocturnus	Isn_TRINITY_DN5207_c0_g2_i1.p1	PF01549.24	ShK	1.2e-05	uncharacterized protein LOC113665502 [Pocillopora damicornis]	38.532	3.24e-11	70.1
Isarachnanthus nocturnus	Isn_TRINITY_DN5935_c0_g1_i1.p1	PF01549.24	ShK	2.6e-13	uncharacterized protein ZK643.6-like [Pocillopora damicornis]	42.056	3.15e-15	80.9
Pachycerianthus borealis	Pasb_TRINITY_DN17602_c0_g1_i1.p1	PF01549.24	ShK	3e-10	uncharacterized protein LOC111326491 isoform X1 [Stylophora pistillata]	36.471	5.65e-06	56.6
Pachycerianthus borealis	Pasb_TRINITY_DN22809_c0_g1_i1.p1	PF01549.24	ShK	4.2e-10	uncharacterized protein LOC110069230 [Orbicella faveolata]	44.578	1.34e-13	76.3
Pachycerianthus borealis	Pasb_TRINITY_DN33486_c0_g3_i1.p1	PF01549.24	ShK	1.2e-05	uncharacterized protein LOC110243771 [Exaiptasia pallida]	28.824	1.87e-15	80.5
Pachycerianthus cf. maua	Pasm_TRINITY_DN29413_c0_g1_i1.p1	PF01549.24	ShK	5.4e-09	uncharacterized protein LOC110069230 [Orbicella faveolata]	40.8	1.16e-19	91.7
Pachycerianthus cf. maua	Pasm_TRINITY_DN31244_c0_g1_i1.p1	PF01549.24	ShK	3.6e-08	predicted protein [Nematostella vectensis]	30.27	8.65e-15	81.6
Pachycerianthus cf. maua	Pasm_TRINITY_DN31621_c1_g1_i2.p1	PF01549.24	ShK	5.8e-10	PREDICTED: uncharacterized protein LOC100207073 isoform X1 [Hydra vulgaris]	35.526	2.42e-13	75.1
Pachycerianthus cf. maua	Pasm_TRINITY_DN39342_c1_g2_i5.p1	PF01549.24	ShK	3e-05	PREDICTED: uncharacterized protein LOC109467602 [Branchiostoma belcheri]	43.558	2.77e-76	265
Pachycerianthus cf. maua	Pasm_TRINITY_DN40232_c1_g10_i2.p1	PF01549.24	ShK	3.6e-12	uncharacterized protein ZK643.6-like [Pocillopora damicornis]	34.615	4.61e-17	86.7
Pachycerianthus cf. maua	Pasm_TRINITY_DN40232_c1_g10_i3.p1	PF01549.24	ShK	5.3e-10	uncharacterized protein ZK643.6-like [Pocillopora damicornis]	34.615	2.28e-17	85.9
Pachycerianthus cf. maua	Pasm_TRINITY_DN40418_c2_g6_i2.p1	PF01549.24	ShK	2.3e-09	predicted protein [Nematostella vectensis]	35.366	6.06e-18	89
Pachycerianthus cf. maua	Pasm_TRINITY_DN40418_c2_g6_i4.p1	PF01549.24	ShK	2e-07	predicted protein [Nematostella vectensis]	34.109	7.79e-09	62.8
